# Supplementary material for: Dynamic metabolic regulation of histone modifications during the yeast metabolic cycle
Source: PLoS One. 2025 May 20;20(5):e0323242. doi: 10.1371/journal.pone.0323242 (PMC12091797; doi:10.1371/journal.pone.0323242)
Supplement: S1 File — These are the fluxes used for Fig 2A. (XLSX) [file pone.0323242.s006.xlsx]

## Sheet: Sheet1
		RC II		OX			RB							RC I
Reaction_ID	Reaction_name	T1	T2	T3	T4	T5	T6	T7	T8	T9	T10	T11	T12	T13	T14	T15
R_CITtcp	Citrateisocitrate antiport into peroxisome	-0.978707	-0.592246	-1.67719	-1.11547	1.24708	1.37096	0.171153	-0.022609	-0.253689	-0.411654	0.497471	0.931756	1.21193	0.878228	-1.25701
R_13BGH	Endo 1 3 beta glucan glucohydrase	-0.0260097	-0.371237	-2.08829	-0.914138	1.63903	0.115939	0.526179	-0.571905	0.310498	0.0756937	-1.01315	1.91745	-0.441276	0.48117	0.360048
R_13BGHe	Exo 1 3 beta glucan glucohydrase	-1.02051	-0.0976476	0.102519	1.08318	0.997627	0.189845	0.442923	0.739098	1.03649	0.386863	-1.57017	-2.35797	0.0705455	0.605692	-0.608492
R_13GS	1 3 beta glucan synthase	0.00359801	-0.427952	-2.13226	-0.971422	1.44619	0.149232	0.448634	-0.595185	0.255417	0.0177762	-1.10997	1.91988	-0.0887802	0.739328	0.345517
R_16GS	1 6 beta glucan synthase	-0.0764042	0.396118	-0.648272	-0.494546	-0.705829	-0.509675	-0.709101	-0.655547	-0.620381	-0.375305	3.14476	-0.26867	0.839064	0.173566	0.510225
R_23CAPPD	ADP ribose 2 3 cyclic phosphodiesterase	-0.258199	-0.258199	-0.258199	-0.258199	-0.258199	-0.258199	-0.258199	-0.258199	-0.258199	-0.258199	3.61478	-0.258199	-0.258199	-0.258199	-0.258199
R_2DDA7Ptm	2 Dehydro 3 deoxy D arabino heptonate7 phohsphate mitochondrial transport via diffusion	1.49863	0.598386	0.609234	0.736428	0.823624	0.582535	-1.3909	-1.26181	-1.74427	-0.244135	-0.0314988	-1.41743	0.0470065	0.361938	0.832264
R_2DHPtm	2 Dehydropantoate mitochondrial transport	-0.824302	-0.292711	-0.677716	0.223204	0.00327892	1.05209	1.9102	1.01279	1.1612	1.09467	-1.09423	-0.863647	-0.8009	-0.937686	-0.966235
R_2HBO	2 HydroxybutyrateNAD oxidoreductase	1.2026	1.21371	1.07929	0.868737	0.671758	0.480641	0.0396108	0.136633	-0.537338	-1.13394	-2.10355	0.149029	-1.47284	-0.510508	-0.0838311
R_2HBt2	2 hydroxybutyrate cotransport with proton	1.2026	1.21371	1.07929	0.868737	0.671758	0.480641	0.0396108	0.136633	-0.537338	-1.13394	-2.10355	0.149029	-1.47284	-0.510508	-0.0838311
R_2HMHMBQMTm	2 hexaprenyl 3 methyl 5 hydroxy 6 methoxy 1 4 benzoquinone methyltransferase mitochondrial	-0.563486	-0.563486	-0.322191	-0.563486	-0.563486	0.312784	-0.563486	-0.563486	-0.563486	-0.563486	-0.563486	2.84549	1.63132	0.313494	0.290474
R_2HP6MPMOm	2 Hexaprenyl 6 methoxyphenol monooxygenase mitochondrial	-0.541611	-0.541611	-0.541611	-0.541611	-0.541611	0.26717	-0.541611	-0.541611	-0.541611	-0.541611	-0.541611	2.8405	1.6447	0.358646	0.305099
R_2HPMBQMTm	2 hexaprenyl 6 methoxy 1 4 benzoquinone methyltransferase mitochondrial	-0.542435	-0.542435	-0.542435	-0.542435	-0.542435	0.287552	-0.542435	-0.542435	-0.542435	-0.542435	-0.542435	2.839	1.64311	0.34849	0.306199
R_2HPMMBQMOm	2 hexaprenyl 3 methyl 6 methoxy 1 4 benzoquinone monooxygenase mitochondrial	-0.55101	-0.55101	-0.457379	-0.55101	-0.55101	0.301825	-0.55101	-0.55101	-0.55101	-0.55101	-0.55101	2.84275	1.63856	0.332751	0.300574
R_2MBACt	2 methylbutyl transport extracellular	0.449325	0.827351	-0.871417	0.0605182	-1.97424	-1.10469	-0.370003	-0.659729	-0.853185	1.65754	0.785159	1.3417	0.121737	0.833313	-0.243368
R_2MBALDt	2 Methylbutanal transport extracellular	-0.237037	-0.637411	-0.582239	0.424064	1.47974	0.339119	0.155641	-0.704024	-1.04451	-0.0814588	-0.308563	2.8254	-0.664273	-0.718965	-0.245493
R_2MBALDtm	2 Methylbutanal transport mitochondrial	-0.853471	-1.15181	-0.724798	-0.291393	1.53788	1.8669	0.86253	-0.262025	0.524848	0.61588	1.0263	-0.299792	-1.24992	-0.678906	-0.922227
R_2MBTOHt	2 methyl 1 butanol transport extracellular	-1.01788	-0.809837	-1.37458	0.916239	0.66524	0.504093	0.216283	0.581192	0.913521	0.637739	-0.647254	2.09523	-0.774654	-1.0802	-0.82513
R_ACACT6p	Acetyl CoA C acetyltransferase dodecanoyl peroxisomal	-0.982489	-0.59386	-1.67134	-1.11679	1.26465	1.37415	0.172029	-0.0172293	-0.245531	-0.409533	0.488016	0.927913	1.20318	0.869197	-1.26237
R_2MBTOHtm	2 methyl 1 butanol transport mitochondrial	0.853471	1.15181	0.724798	0.291393	-1.53788	-1.8669	-0.86253	0.262025	-0.524848	-0.61588	-1.0263	0.299792	1.24992	0.678906	0.922227
R_ACACT7p	Acetyl CoA acyltransferase tetradecanoyl CoA peroxisomal	-0.982511	-0.593871	-1.67127	-1.1168	1.26481	1.3742	0.172026	-0.0172109	-0.245463	-0.409524	0.487926	0.927953	1.20311	0.869047	-1.26241
R_2MPPALt	2 methylpropanal transport extracellular	0.292186	0.288329	-0.445268	0.862041	0.713389	1.28233	0.736616	-0.251135	-1.1009	0.107235	-1.76875	1.87407	-0.989298	-0.859538	-0.74131
R_ACACT8p	Acetyl CoA acyltransferase hexadecanoyl CoA peroxisomal	-0.98251	-0.593868	-1.67124	-1.11681	1.26485	1.37413	0.171938	-0.0172047	-0.245471	-0.409506	0.487918	0.928082	1.20314	0.868988	-1.26243
R_ACACT9p	Acetyl CoA acyltransferase tetracosanoyl CoA peroxisomal	-0.982214	-0.593509	-1.67195	-1.11645	1.26322	1.37244	0.169698	-0.0173189	-0.246217	-0.409761	0.48849	0.931257	1.20484	0.869007	-1.26154
R_ACALDCD	Acetaldehyde condensation	2.20402	0.369948	-0.227196	-0.939077	-0.00136559	-0.502112	-0.768196	-0.300319	-0.33855	-0.251995	0.638123	-1.24295	-1.25747	1.26748	1.34966
R_ACALDt	Acetaldehyde reversible transport	-1.29716	-0.179901	-0.590587	0.966394	0.489776	1.40251	1.13839	0.50206	1.67383	0.244288	-0.573899	-0.60147	-0.788528	-1.52998	-0.855722
R_ACALDtm	Acetaldehyde mitochondrial diffusion	-0.0541531	0.374686	-1.57604	-0.497296	-0.306882	1.23151	1.58888	0.836191	-0.118154	-0.253892	-0.782672	1.65188	-0.665912	-1.55312	0.124965
R_ACCOAC	Acetyl-CoA carboxylase	0.621416	0.95931	1.44588	-0.0317789	-0.205024	-0.934895	-1.21672	-1.11578	-0.573655	-0.52035	-1.15488	-0.116355	1.79648	1.31015	-0.263808
R_ACCOACrm	Acetyl Coa carboxylase mitochondrial	-0.95304	-0.550784	-1.6975	-1.07441	1.22308	1.44441	0.200722	0.0198453	-0.243858	-0.462491	0.447423	0.963778	1.13541	0.854335	-1.30694
R_AGAT_SC	1 Acyl glycerol 3 phosphate acyltransferase yeast specific	0.708959	1.07438	1.51213	0.164694	-0.212719	-1.29362	-1.24873	-1.08168	-0.611153	-0.5708	-0.816618	-0.356309	1.67788	1.12593	-0.0723382
R_AGPRim	N acetyl g glutamyl phosphate reductase irreversible mitochondrial	-1.28374	-0.369519	-1.35678	0.276144	0.685787	1.21285	0.439685	-0.971682	0.287428	-0.098821	0.715221	2.2974	-0.692629	-0.249348	-0.891997
R_AGTi	Alanine glyoxylate aminotransferase irreversible	-0.871427	-0.244579	1.76523	0.0749711	1.33626	1.91169	0.253297	-0.37993	-0.78429	0.217231	-1.07207	-0.79314	0.45824	-0.87039	-1.0011
R_AHCYStm	S adenosyl L homocysteine reversible transport mitochondrial	1.51955	-0.148897	0.167237	0.181372	-0.148897	-0.93668	0.21429	1.28448	1.26127	0.0252653	0.964718	-2.06119	-1.31727	-0.529817	-0.475438
R_ACCOAtn	Acetyl CoA transport nuclear	0.338085	0.196154	0.798999	-1.12372	-1.55918	-1.75779	-0.769218	-0.564755	-0.571814	0.370813	0.804241	0.987579	0.736836	1.62742	0.48635
R_2MPPALtm	2 methylpropanal transport mitochondrial	-0.70228	-0.887613	-0.623386	-0.210772	1.09069	2.32523	1.10651	0.0244345	0.698315	0.699614	0.0326291	-0.577277	-1.28296	-0.654318	-1.03881
R_ACESt	Acetic ester transport extracellular	0.452192	0.742864	-0.875388	-0.177115	-2.01993	-0.84025	0.072459	-0.428097	-0.676096	2.01684	0.893774	-0.334213	0.229073	1.3489	-0.40502
R_ACGAM6PS	N acetylglucosamine 6 phosphate synthase	2.46425	-2.15951	0.18625	0.18625	-0.481258	-0.149872	0.18625	0.18625	-0.415423	-1.0027	0.18625	0.18625	1.18327	-0.463857	-0.0923999
R_AHCi	Adenosylhomocysteinase	-0.54295	-0.666839	0.673032	1.02884	1.74047	-0.245712	0.438486	0.449803	0.686934	1.39277	-0.264719	-1.49454	-1.04867	-0.804077	-1.34282
R_AHMMPS	4 amino 5 hydroxymethyl 2 methylpyrimidine synthetase	-0.961798	-0.609973	-1.74135	-1.10977	1.22032	1.38046	0.175392	-0.0106167	-0.218397	-0.395235	0.519812	0.935571	1.17408	0.874597	-1.23308
R_AHSERL	O acetylhomoserine thiol lyase	-0.122993	-0.205352	-0.471892	-0.36617	-0.471892	-0.471892	-0.400122	-0.397164	-0.436097	-0.315192	0.16911	3.53533	-0.0198698	-0.0646452	0.0388467
R_AHSERL2	O acetylhomoserine thiol lyase	-0.518893	-0.6297	-0.651359	0.822063	0.604049	0.195299	0.420824	0.720123	0.929587	2.26354	0.16298	-1.53561	-0.609958	-1.20935	-0.963594
R_ACGAMPM	Phosphoacetylglucosamine mutase	1.39901	-0.392607	0.776555	0.216325	-1.16989	0.216325	0.216325	0.216325	-0.408425	-1.6355	-0.441499	0.216325	2.28684	-1.13376	-0.36235
R_ACGKm	Acetylglutamate kinase mitochondrial	-1.28374	-0.369519	-1.35678	0.276144	0.685787	1.21285	0.439685	-0.971682	0.287428	-0.098821	0.715221	2.2974	-0.692629	-0.249348	-0.891997
R_2OBUTtm	2obut transporter mitochondrial	-0.662973	-0.55476	-1.5602	0.190656	-0.266437	0.469842	0.306064	0.451147	0.804973	1.12509	-0.16638	2.41523	-0.807625	-1.22179	-0.522829
R_ACGSm	N acteylglutamate synthase mitochondrial	-0.590858	-0.590858	-0.590858	0.0681219	0.270389	-0.590858	2.09378	-0.590858	-0.590858	-0.590858	1.78763	-0.590858	1.68866	-0.590858	-0.590858
R_2OXOADPtim	2 oxoadipate transport out of mitochondria via diffusion	2.01998	-0.043416	0.183646	-0.600358	0.345628	-0.977258	-0.494634	0.699548	-0.45439	1.92452	-1.56487	-0.580019	-0.171537	0.545451	-0.83229
R_ACHBSm	2 aceto 2 hydroxybutanoate synthase mitochondrial	-0.936452	-0.680605	-1.51592	0.90857	0.348007	0.337281	0.151117	0.461029	0.753904	0.902713	-0.533039	2.3019	-0.725112	-0.91566	-0.857737
R_ACHLE1	Isoamyl acetate hydrolyzing esterase	-0.49761	0.243396	-1.40965	-1.29993	-1.02974	1.83412	1.72778	0.517524	0.474347	1.03436	-0.099097	0.0355742	-0.759489	-0.104436	-0.667154
R_2PHETOHt	2 phenylethanol reversible transport	2.60824	0.222282	0.75466	0.0610575	0.288375	-0.933842	-0.735475	-0.711486	-1.0132	-0.161506	-0.29209	-0.979073	-0.0596332	-0.528925	1.48062
R_ACHLE2	Isobutyl acetate hydrolyzing esterase	-0.619753	0.156234	-1.26447	-1.26285	-0.730961	2.00462	1.93008	0.433581	0.349541	0.819058	-0.131831	0.0215851	-0.726302	-0.249838	-0.7287
R_ACHLE3	Ethyl acetate hydrolyzing esterase	-0.566506	0.334988	-1.22478	-1.18891	-0.795818	2.0519	1.83821	0.449523	0.323838	0.707505	-0.425171	0.388357	-0.772524	-0.37748	-0.743126
R_ACLSm	Acetolactate synthase mitochondrial	-0.166637	0.92276	-0.379927	0.884285	-0.214795	0.799526	0.654026	1.04291	0.610136	0.662535	-2.55009	0.364181	-0.653458	-0.697337	-1.27811
R_2PHETOHtm	2 phenylethanol reversible transport mitochondrial	-1.43359	-0.950939	-0.705856	-0.441616	0.819682	2.01376	1.04779	-0.0915735	0.68286	0.464913	1.20483	-0.248048	-0.979421	-0.242513	-1.14028
R_ACOAHim	Acetyl CoA hydrolase mitochondrial irreversible	-0.804012	-0.382459	-0.926622	1.19524	-0.585272	2.13694	0.755069	1.19693	0.604553	0.716773	-0.809031	-0.703894	-0.71374	-0.670593	-1.00988
R_34HPLFM	3 4 hydroxyphenyl lactate formation	-0.982418	-0.593051	-1.66962	-1.11711	1.26701	1.3796	0.173232	-0.016527	-0.242941	-0.40913	0.482597	0.925776	1.20196	0.865176	-1.26455
R_ACOAO4p	Acyl CoA oxidase decanoyl CoA peroxisomal	-0.982439	-0.593831	-1.67146	-1.11678	1.26434	1.37398	0.171926	-0.0172681	-0.245685	-0.409538	0.488212	0.927978	1.20338	0.869458	-1.26228
R_AICART	Phosphoribosylaminoimidazolecarboxamide formyltransferase	0.216486	-0.368593	-1.14327	-0.350373	0.993912	0.251478	0.188923	0.839306	2.38347	0.165406	-1.75836	-0.322099	0.414136	-1.19118	-0.319242
R_AIRCr	Phosphoribosylaminoimidazole carboxylase	0.0681409	-0.615999	-1.6225	-0.875179	0.0672895	0.263315	0.00041417	-0.49851	0.090791	-0.271363	-1.41835	1.20611	1.73465	1.8264	0.0447899
R_AKGDam	Oxoglutarate dehydrogenase lipoamide	-0.218507	0.371126	2.24495	-0.299706	0.602959	-0.0492641	-0.499987	-0.670819	-0.805881	2.27143	-0.660118	-0.582249	-0.35812	-0.646176	-0.699642
R_AKGDbm	Oxoglutarate dehydrogenase dihydrolipoamide S succinyltransferase	-0.218507	0.371126	2.24495	-0.299706	0.602959	-0.0492641	-0.499987	-0.670819	-0.805881	2.27143	-0.660118	-0.582249	-0.35812	-0.646176	-0.699642
R_ACOAO5p	Acyl CoA oxidase dodecanoyl CoA peroxisomal	-0.982466	-0.593846	-1.67139	-1.11678	1.26451	1.37407	0.17198	-0.0172475	-0.245603	-0.409536	0.488107	0.927943	1.20328	0.869319	-1.26233
R_ACOAO6p	Acyl CpA oxidase tetradecanoyl CoA peroxisomal	-0.982489	-0.59386	-1.67134	-1.11679	1.26465	1.37415	0.172029	-0.017229	-0.245531	-0.409533	0.488015	0.927911	1.20318	0.869198	-1.26237
R_ACOAO7p	Acyl CoA oxidase hexadecanoyl CoA peroxisomal	-0.982511	-0.593871	-1.67127	-1.1168	1.26481	1.3742	0.172027	-0.0172107	-0.245463	-0.409524	0.487925	0.927952	1.20311	0.869047	-1.26241
R_ACOAO8p	Acyl CoA oxidase octadecanoyl CoA peroxisomal	-0.98251	-0.593868	-1.67124	-1.11681	1.26485	1.37413	0.171939	-0.0172045	-0.245471	-0.409506	0.487918	0.928081	1.20314	0.868988	-1.26243
R_ACOAO9p	Acyl CoA oxidase hexacanoyl CoA peroxisomal	-0.982215	-0.593508	-1.67195	-1.11645	1.26323	1.37245	0.1697	-0.017317	-0.246216	-0.409758	0.488483	0.931247	1.20484	0.869013	-1.26155
R_AKGMAL	Alpha ketoglutaratemalate transporter	0.615681	0.278808	0.186321	0.307674	0.711261	0.273161	-0.763328	-0.561378	-1.20099	-2.86067	1.01578	0.618705	0.0930399	0.470371	0.815564
R_AKGt2r	2 oxoglutarate reversible transport via symport	0.616643	0.275393	0.187022	0.309018	0.713591	0.275219	-0.762306	-0.560437	-1.19773	-2.86068	1.01853	0.619533	0.0801365	0.468932	0.817136
R_34HPPOR	4 Hydroxyphenylpyruvateoxygen oxidoreductase	-0.0479708	0.147189	-0.502775	-0.379122	-0.497079	-0.394918	-0.504117	-0.451318	-0.435683	-0.262243	3.4123	-0.771275	0.388404	0.0353634	0.263246
R_AKGtp	AKG transporter peroxisome	-0.50126	-0.604357	-1.22971	-2.7208	0.911569	0.906438	0.218191	0.167567	0.282313	0.0873555	0.825197	0.87391	0.718524	0.619851	-0.554787
R_ALASm	5 aminolevulinate synthase	-1.01391	-0.749782	-1.58867	-1.02163	1.17929	1.33072	0.368777	-0.0784104	-0.293839	-0.496503	0.58735	0.803407	1.39837	0.828907	-1.25407
R_ALATA_L	L-alanine transaminase	-0.830463	-1.12164	-0.87127	0.134104	0.259946	1.12927	0.104887	0.750588	1.30759	2.17424	-0.639144	-0.850694	-1.08954	0.269437	-0.727304
R_ALATA_Lm	L alanine transaminase mitochondrial	1.05436	0.54978	0.714416	0.46538	-0.554728	-0.836576	0.385615	-0.99852	-0.66889	-2.33622	1.35809	0.829849	-0.495691	-0.396582	0.929717
R_ACOATA	Acetyl-CoA ACP transacylase	-0.460413	-0.460413	-0.460413	2.7653	-0.460413	-0.460413	-0.460413	-0.460413	-0.460413	-0.460413	1.35235	1.40731	-0.460413	-0.460413	-0.460413
R_ACOATAm	Acetyl CoA ACP transacylase	-1.06858	-0.283969	0.548746	0.548746	0.548746	0.548746	0.548746	-0.319665	0.121573	0.548746	-1.25041	-1.30495	-1.33888	2.39499	-0.242593
R_ALATRS	Alanyl-tRNA synthetase	-0.2579	0.393422	-0.670182	-0.531727	-0.683609	-0.406372	-0.679882	-0.62296	-0.58397	-0.366931	3.17268	-0.0748308	0.954797	0.0349452	0.322516
R_34HPPt2m	3 4 hydroxyphenyl pyruvate mitochondrial transport via proton symport	-1.9642	0.679243	-1.72496	-1.32593	1.27809	0.558956	0.483818	-0.00285043	0.205514	-0.774874	0.550303	0.568103	0.87248	-0.230861	0.827166
R_ALAt2r	L alanine reversible transport via proton symport	-0.649898	-1.32755	-0.810519	0.507739	0.170203	1.15318	-0.0678365	0.228564	1.21355	2.16954	-0.161006	-0.712883	-1.54864	0.341665	-0.506105
R_ALAtmi	Alanine transport from mitochondia to cytoplasm	-1.05436	-0.54978	-0.714416	-0.46538	0.554728	0.836576	-0.385615	0.99852	0.66889	2.33622	-1.35809	-0.829849	0.495691	0.396582	-0.929717
R_ACONT	Aconitate hydratase	-0.558127	0.360993	-0.456452	-2.10307	-1.59705	-0.0479237	0.141435	-0.153037	0.885821	0.950736	1.14755	0.904968	-0.287001	1.42902	-0.617872
R_ACONT3m	Aconitase mitochondrial	-1.07984	-0.836995	-0.391016	0.262888	-0.533412	-1.29067	0.754747	-0.853036	-0.623169	0.841271	1.37119	1.85402	1.36679	-0.305515	-0.537245
R_ACONTm	Aconitate hydratase	1.08555	-0.0981142	0.942806	1.36922	1.45386	-0.39945	-0.660827	-0.882749	-0.641825	-0.857068	-1.5778	-0.312665	0.599543	-1.12059	1.1001
R_ACOTAim	Acteylornithine transaminase irreversible mitochondrial	-1.28374	-0.369519	-1.35678	0.276144	0.685787	1.21285	0.439685	-0.971682	0.287428	-0.098821	0.715221	2.2974	-0.692629	-0.249348	-0.891997
R_ALCD19y	Alcohol dehydrogenase glycerol NADP	-0.721223	-0.654093	-1.61859	-1.50795	0.264751	1.18717	1.03809	0.951718	1.09945	0.812063	-1.42253	0.701803	0.229017	0.131534	-0.491205
R_ALCD22xi	Aldehyde dehydrogenase 2 methylbutanol NAD	-0.847878	-0.446016	-1.44181	1.01393	-0.0617611	-0.0260881	-0.00934224	0.566852	0.748585	0.818257	-0.706959	2.52245	-0.553804	-0.850259	-0.726161
R_ALCD22xim	Aldehyde dehydrogenase 2 methylbutanol NAD mitochondrial	-0.853471	-1.15181	-0.724798	-0.291393	1.53788	1.8669	0.86253	-0.262025	0.524848	0.61588	1.0263	-0.299792	-1.24992	-0.678906	-0.922227
R_34HPPt2p	3 4 hydroxyphenyl pyruvate peroxisomal transport via proton symport	-1.01785	-0.653163	-1.65798	-1.09004	1.28098	1.45307	0.22656	0.0370486	-0.185414	-0.365182	0.495547	0.87088	1.13648	0.781183	-1.31213
R_ALCD22yi	Aldehyde dehydrogenase 2 methylbutanol NADP	0.244446	-1.15269	-0.543597	0.481438	3.11936	0.350763	0.249316	-0.357262	-0.656878	0.535948	-0.88096	-0.456551	-0.163571	-0.470729	-0.299034
R_ALCD23xi	Aldehyde dehydrogenase isobutyl alcohol NAD	0.0136129	0.994186	-0.599587	0.83309	-0.907163	0.701856	0.460372	1.24203	0.834475	0.662509	-2.43572	0.353588	-0.610624	-0.514383	-1.02824
R_ALCD23xim	Aldehyde dehydrogenase isobutyl alcohol NAD mitochondrial	-0.70228	-0.887613	-0.623386	-0.210772	1.09069	2.32523	1.10651	0.0244345	0.698315	0.699614	0.0326291	-0.577277	-1.28296	-0.654318	-1.03881
R_ALCD23yi	Aldehyde dehydrogenase isobutyl alcohol NADP	1.16118	-0.885801	-0.0977381	1.55402	2.39374	-0.390632	-0.604285	-0.900175	-1.06895	-0.42249	-0.863498	-0.386972	0.402158	0.0451715	0.0642696
R_ALCD24xi	Aldehyde dehydrogenase isoamyl alcohol NAD	-0.463626	1.02312	0.968138	0.965728	1.86448	-0.509551	0.423972	-0.145	-0.955635	-0.154373	-1.79259	0.779206	0.0476434	-0.842173	-1.20934
R_ALCD24xim	Aldehyde dehydrogenase isoamyl alcohol NAD mitochondrial	-0.765501	-0.722124	-0.0858823	-0.0743364	2.65047	1.31996	1.01886	-0.3615	-0.1274	0.306508	0.0191285	-0.364112	-1.02904	-0.736928	-1.0481
R_ACP1e	Acid phosphatase extracellular secreted	-0.984401	-0.596798	-1.66634	-1.12435	1.27499	1.37491	0.181319	-0.00868925	-0.235542	-0.408704	0.465705	0.912079	1.20236	0.877556	-1.26409
R_ACPSm	Acyl carrier protein synthase mitochondrial	0.0568248	-0.653147	0.50544	-1.24719	0.99156	-0.754523	1.23313	0.895046	1.19395	0.225426	-0.945081	1.55083	-1.00562	-0.974659	-1.07199
R_ACRNtm	O acetylcarnintine transport into mitochondria via diffusion	-0.948883	-1.17254	0.0782454	-1.22051	-0.880881	-0.549748	0.185519	-0.33512	1.47046	1.97777	1.01096	1.23037	-0.0721717	-0.59894	-0.174541
R_ACRNtp	Acetylcarnitine transport out of peroxisome	-0.982136	-0.593448	-1.67125	-1.11617	1.26491	1.37643	0.17228	-0.0171888	-0.24613	-0.410604	0.486172	0.929548	1.20196	0.867634	-1.26201
R_ACS	Acetyl-CoA synthetase	-0.535157	-0.289249	-0.572973	-0.585745	-1.32021	-0.615712	0.271484	0.0504132	0.679177	2.83547	1.08199	0.368097	-0.392746	-0.085273	-0.88957
R_ACSm	Acetyl CoA synthetase	0.903923	1.66273	0.226803	-0.404143	-0.108343	-0.593421	-1.08643	-0.931993	-1.36957	-0.67361	-1.06346	-0.149081	1.08049	1.24208	1.26402
R_ACt2r	Acetate reversible transport via proton symport	1.05532	-0.204125	1.17708	1.56767	1.22487	-0.809897	0.121972	0.82474	0.266351	-1.43071	-1.41873	-1.17006	-0.627606	-0.500802	-0.0760692
R_ALCD24yi	Aldehyde dehydrogenase isoamyl alcohol NADP	0.538545	-0.672459	0.140538	1.10232	3.02264	-0.503904	-0.49331	-0.789557	-0.921252	-0.467457	-0.681198	-0.277115	0.32508	-0.164405	-0.158471
R_ALCD25xi	Aldehyde dehydrogenase 2 phenylethanol NAD	-2.59004	-0.0111469	-0.782001	-0.0520829	-0.635012	0.65216	0.633748	0.676952	0.887342	0.305508	0.315846	1.1541	0.189882	0.714268	-1.45952
R_ALCD25xim	Aldehyde dehydrogenase 2 phenylethanol NAD mitochondrial	-1.43359	-0.950939	-0.705856	-0.441616	0.819682	2.01376	1.04779	-0.0915735	0.68286	0.464913	1.20483	-0.248048	-0.979421	-0.242513	-1.14028
R_ALCD25yi	Aldehyde dehydrogenase 2 phenylethanol NADP	-0.294818	-1.00518	-0.182474	1.39657	2.67753	-0.310652	-0.522935	-0.942161	-1.0701	-0.418936	-0.381749	-0.107111	0.815328	0.553791	-0.207112
R_ACtm	Acetate transport mitochondrial	0.377649	1.17808	-1.66359	-2.1353	-0.781254	0.890262	0.25418	0.256083	0.0670607	-0.428102	0.725803	1.34497	-0.631647	-0.2457	0.791513
R_3C3HMPt	2 Isopropylmalate transport diffusion	0.0497032	1.52185	0.779549	2.58688	-0.0914389	-0.70942	0.063455	-0.370157	-0.646425	0.417358	-1.21465	-0.841333	-0.237538	-0.50853	-0.799298
R_ACtp	Acetate transport peroxisomal	0.982838	0.594059	1.67056	1.11689	-1.26681	-1.37538	-0.17271	0.0169799	0.244429	0.409532	-0.486707	-0.92749	-1.20181	-0.867359	1.26297
R_ACtr	Acetate transporter	-1.03233	0.148169	-1.34741	-1.55356	-1.16558	0.854081	-0.0628605	-0.73312	-0.223979	1.37266	1.48595	1.19852	0.520405	0.441152	0.0979049
R_ADA	Adenosine deaminase	0.63663	-1.31565	-0.416041	0.997615	2.58165	0.11239	0.459473	0.298906	-0.178375	-0.207528	-1.24294	-0.135519	-1.43764	-0.0571008	-0.0958706
R_ADCL	4-aminobenzoate synthase	-1.35514	-0.228099	-0.526231	0.510684	-1.11829	0.175077	0.916529	-0.133317	1.1195	1.61642	-0.315892	1.83281	-0.982567	-0.787384	-0.724101
R_ALCD26xi	Aldehyde dehydrogenase tryptophol NAD	-0.0513029	0.92594	-0.32445	-1.27231	-1.45856	-1.48254	-0.0933276	0.120708	0.624437	-1.07161	-0.0144405	1.34265	1.57759	1.11036	0.0668622
R_ALCD26xim	Aldehyde dehydrogenase tryptophol NAD mitochondrial	-0.807472	-1.12762	-0.566469	-0.7193	1.36406	1.69404	1.04571	-0.337913	0.624119	0.282516	1.50436	-0.52553	-1.15892	-0.371308	-0.900277
R_ALCD2x_copy1	Alcohol dehydrogenase (ethanol)	0.676295	0.844491	0.585949	-0.0811908	-1.29379	-1.42467	-1.11837	-1.20317	-0.992028	-0.695146	0.721982	0.790457	1.23566	1.09754	0.855992
R_ALCD2ir	Alcohol dehydrogenase reverse rxn acetaldehyde ethanol	0.289053	0.501353	-0.0656395	-0.397195	-1.85777	-1.81085	-1.37648	0.406346	0.700812	-0.19619	0.328725	0.165483	1.4057	1.3097	0.596939
R_ALCD2irm	Alcohol dehydrogenase reverse rxn acetaldehyde ethanol mitochondrial	-0.433088	-0.82706	-0.119006	-1.2098	-0.356684	0.100134	-0.526783	0.211832	1.53546	0.516336	2.66415	-0.406675	-0.929814	0.346109	-0.56511
R_ADCS	4-amino-4-deoxychorismate synthase	-1.35514	-0.228099	-0.526231	0.510684	-1.11829	0.175077	0.916529	-0.133317	1.1195	1.61642	-0.315892	1.83281	-0.982567	-0.787384	-0.724101
R_3C3HMPtm	2 Isopropylmalate transport diffusion mitochondrial	0.355732	-0.919636	-0.655726	-0.961745	-2.03152	0.23806	-0.450696	0.119008	0.913974	0.261094	2.09615	-0.582202	-0.115478	0.621041	1.11195
R_ADD	Adenine deaminase	0.646302	-1.2975	-0.395197	1.00042	2.59389	0.118931	0.468138	0.269769	-0.185954	-0.212813	-1.24426	-0.170927	-1.427	-0.0673449	-0.0964507
R_ADEt2	Adenine transport in via proton symport	-0.991638	-0.588507	-1.66136	-1.12315	1.27208	1.37925	0.176675	-0.00660097	-0.249568	-0.405732	0.50527	0.928048	1.19024	0.847333	-1.27234
R_ADEtm	Adenine reversible transport mitochondria	-0.258199	-0.258199	-0.258199	-0.258199	-0.258199	-0.258199	-0.258199	-0.258199	-0.258199	3.61478	-0.258199	-0.258199	-0.258199	-0.258199	-0.258199
R_ADHAPR_SC	Unknown	0.766921	1.01097	1.50603	-0.199309	-0.0623021	-1.45448	-1.20293	-1.02781	-0.756524	-0.588965	-0.690226	-0.141643	1.6887	1.08991	0.0616587
R_ADK1	Adenylate kinase	-0.982548	-0.322829	0.114469	2.0009	1.56793	0.335655	0.72819	0.296366	0.549679	0.60289	-0.586838	-0.976343	-1.28284	-0.910022	-1.13466
R_ADK1m	Adenylate kinase mitochondrial	-0.653074	-1.38529	1.43962	0.636343	0.838234	0.0653506	-0.497896	-0.00834593	-0.549629	-0.422321	-0.762937	1.0312	2.07043	-1.20625	-0.595432
R_ADK3	Adentylate kinase (GTP)	-0.175245	-0.492197	-0.172701	-2.21305	-2.0856	0.288761	0.480726	0.691913	0.675611	0.834585	0.0991851	1.16289	1.03	0.128392	-0.253268
R_ALCD2x_copy2	Alcohol dehydrogenase (ethanol)	-0.631066	-0.737531	-0.757226	-0.245231	0.111452	0.0898498	0.00782364	2.21598	2.24312	0.762889	-0.647658	-0.634476	-0.641741	-0.580284	-0.555894
R_ALDD19xr	Aldehyde dehydrogenase (phenylacetaldehyde, NAD)	0.701315	0.956024	-0.661371	-0.202541	-0.482977	-0.115154	-0.573189	-0.528097	-0.218893	0.105222	-1.57982	-1.57982	1.90095	1.17143	1.10692
R_ALDD20y	Aldehyde dehydrogenase indole 3 acetaldehyde NADP	-0.405291	-0.0857308	-1.32011	-1.79211	-1.06162	1.23612	0.819391	0.599505	0.801247	0.167735	1.36683	1.30068	-0.738207	-0.540307	-0.348141
R_ALDD20ym	Aldehyde dehydrogenase indole 3 acetaldehyde NADP mitochondrial	-0.384071	-0.675343	1.23503	2.24415	1.54622	-0.675343	-0.675343	-0.675343	-0.675343	-0.675343	-0.675343	-0.675343	0.87921	0.426652	-0.544452
R_ALDD22x	Aldehyde dehydrogenase 3 aminopropanal NAD	-0.614505	0.252312	1.47478	-0.113224	0.602267	0.430419	1.50302	0.588995	0.584116	0.759004	-2.02617	-1.02296	-0.442769	-0.966225	-1.00906
R_ALDD2xm	Aldehyde dehydrogenase acetylaldehyde NAD mitochondrial	0.382965	1.86465	0.644387	1.46484	-0.857233	-0.891669	-0.822163	-0.89299	-1.04511	1.2883	-1.07284	0.749523	-0.21509	-0.546316	-0.051257
R_ALDD2y	Aldehyde dehydrogenase (acetaldehyde, NADP)	0.156551	1.09863	-0.765547	-2.0784	-1.80662	-0.190576	-0.0746709	-0.37525	0.0763736	0.956777	0.982943	1.51796	-0.138485	0.308153	0.332168
R_ALDD2ym	Aldehyde dehydrogenase acetylaldehyde NADP mitochondrial	0.362051	0.272169	1.43249	1.30448	0.532836	-1.12132	-0.966463	-0.864846	-1.02053	-0.173585	-1.28204	-1.1222	1.25702	1.08046	0.309478
R_ADK3m	Adentylate kinase GTP	1.03514	2.04921	-1.00493	-0.7344	-0.723445	-0.39296	-0.232377	-0.52963	-0.35448	-0.0544721	-0.0101267	-0.899072	-1.01129	1.66598	1.19686
R_ADK4	Adentylate kinase (ITP)	-0.245896	0.409917	-0.437844	-2.4669	-1.26123	0.700207	1.28411	0.845019	1.01779	1.22164	-0.0627567	0.0253187	-0.534278	-0.0137695	-0.481335
R_ADMDC	Adenosylmethionine decarboxylase	-0.238693	-1.20919	1.07203	0.0507463	1.09208	-1.02925	1.22629	-0.921156	0.649457	1.84909	-1.40114	-0.0914906	-0.202748	0.0835638	-0.929599
R_ADNCYC	Adenylate cyclase	0.55935	1.43355	0.430715	-1.1011	-2.88406	-0.0996533	0.874783	0.162676	0.573416	0.153231	-0.124282	0.625821	-0.589566	-0.0691051	0.0542306
R_ADNK1	Adenosine kinase	-0.845887	-0.0296713	-0.21952	0.110929	1.56258	0.282812	0.664194	0.204767	1.30361	1.38026	-1.6051	-1.84359	-0.0129396	-0.172132	-0.780321
R_ADNUC	Adenosine hydrolase	0.116144	0.481672	0.492969	0.283744	0.779828	1.5252	2.17248	-0.511144	-0.409471	0.209941	-0.941933	-0.980017	-1.10254	-1.0515	-1.06537
R_ALLTAHr	Allantoate amidinohydrolase reversible	-0.942591	-0.605081	-1.70615	-1.17444	1.25043	1.33001	0.159788	-0.00298782	-0.236641	-0.403001	0.544016	0.960712	1.19712	0.853098	-1.22429
R_ALLTN	Allantoinase	-0.928631	-0.640011	-1.69311	-1.19799	1.24139	1.31937	0.188684	0.0257629	-0.239988	-0.40012	0.537106	0.972322	1.20404	0.837885	-1.22672
R_ALLTNti	Allantoin irreversible uniport	-0.928631	-0.640011	-1.69311	-1.19799	1.24139	1.31937	0.188684	0.0257629	-0.239988	-0.40012	0.537106	0.972322	1.20404	0.837885	-1.22672
R_ALLTTti	Allantoate irreversible uniport	-0.956303	-0.569816	-1.71869	-1.15042	1.25911	1.34027	0.130725	-0.0318523	-0.233204	-0.405764	0.550779	0.948746	1.18978	0.868098	-1.22146
R_ADNt2	Adenosine transport in via proton symport	-0.991748	-0.588445	-1.66101	-1.1185	1.27408	1.38092	0.176871	-0.010578	-0.249321	-0.40761	0.499783	0.923795	1.19385	0.85024	-1.27234
R_ADPT	Adenine phosphoribosyltransferase	-0.721879	-0.178347	0.690068	1.35292	2.14202	-0.211461	1.03677	-0.0668237	-0.0564329	-0.575904	-0.263884	0.573067	-1.44172	-1.24222	-1.03617
R_ADSK	Adenylyl-sulfate kinase	-1.32536	-0.339283	-0.172527	1.24558	1.27741	1.20079	1.18977	0.626073	0.799013	0.220079	-1.03958	-0.311563	-1.12265	-1.03817	-1.20958
R_ALPHNH	Allophanate hydrolase	0.13326	0.480487	2.53305	-0.742118	-0.201908	-0.472118	1.70848	-0.633367	-0.636773	-0.393219	-0.742118	-0.742118	-0.742118	-0.440572	0.891158
R_ADSL1r	Adenylsuccinate lyase	0.67453	-1.27411	-0.380235	0.906857	2.70988	0.0454598	0.326402	0.211253	-0.070586	-0.144028	-1.50962	-0.457001	-0.970496	-0.0451068	-0.0231931
R_AMETt2	S adenosyl L methionine transport in via proton symport	-0.986035	-0.591426	-1.66542	-1.11822	1.26746	1.37654	0.176485	-0.0165635	-0.24854	-0.41021	0.489463	0.927445	1.2031	0.861516	-1.2656
R_3DH5HPBMTm	S adenosyl L methionine3 hexaprenyl 4 5 dihydroxylate O methyltransferase mitochondrial	-0.539191	-0.539191	-0.539191	-0.539191	-0.539191	0.224532	-0.539191	-0.539191	-0.539191	-0.539191	-0.539191	2.84719	1.64446	0.378452	0.297276
R_AMETtm	S Adenosyl L methionine reversible transport mitochondrial	-1.65903	0.0988402	0.0988402	-0.191135	0.0988402	0.790511	-0.538913	-1.15966	-1.13928	-0.206987	-0.960389	1.86177	1.46661	0.767733	0.672245
R_AMID	GUANIDINOBUTANAMIDE-NH3-RXN	0.0917851	0.82246	-0.508209	-0.495764	-0.691558	-0.375572	-0.88998	-0.619046	-0.471168	-0.092872	2.55606	-1.5889	0.852771	0.762217	0.647777
R_AMID2	Amidase	-0.337333	-0.337333	-0.337333	-0.337333	-0.337333	-0.337333	-0.337333	-0.337333	-0.337333	-0.337333	3.39789	0.987447	-0.337333	-0.337333	-0.337333
R_AMID3	Amidase	-0.827345	0.51733	-0.436434	-1.24053	1.07057	-0.284544	1.36974	1.2408	-0.359135	-0.662341	1.27273	1.26653	-0.849769	-1.08201	-0.995576
R_ADSL2r	Adenylosuccinate lyase	0.0681409	-0.615999	-1.6225	-0.875179	0.0672895	0.263315	0.00041417	-0.49851	0.090791	-0.271363	-1.41835	1.20611	1.73465	1.8264	0.0447899
R_ADSS	Adenylosuccinate synthase	0.67453	-1.27411	-0.380235	0.906857	2.70988	0.0454598	0.326402	0.211253	-0.070586	-0.144028	-1.50962	-0.457001	-0.970496	-0.0451068	-0.0231931
R_AMPN	AMP nucleosidase	-0.0902963	-0.254684	-0.473206	0.46878	2.08943	0.41626	0.65729	0.266656	0.804556	0.623099	-2.21359	-1.49963	-0.418861	-0.114911	-0.260893
R_AMPDA	Adenosine monophosphate deaminase	0.561773	-0.647485	0.212872	0.335513	2.16594	-0.393673	-0.491826	-0.488679	-0.397344	0.134892	-1.69803	-1.57869	1.33092	0.51186	0.441951
R_3DH5HPBtm	3 Hexaprenyl 4 5 dihydroxybenzoate transport mitochondrial	-1.86299	0.0382122	0.0382122	0.0382122	0.0382122	1.16031	0.0382122	-0.982625	-0.966093	0.0382122	-1.01926	2.21727	1.14769	0.0382122	0.0382122
R_AMPtn	AMP transport via diffusion cytosol to nucleus	0.481654	0.481654	0.481654	-1.70558	0.481654	0.481654	0.481654	0.481654	0.481654	0.481654	-1.97669	0.481654	-2.09757	0.481654	0.481654
R_ANPRT	Anthranilate phosphoribosyltransferase	-0.689696	-0.23747	0.0560333	-0.548146	0.341778	1.13136	1.74583	1.67425	1.27265	-0.232374	-1.20589	-0.885838	-0.64811	-0.817569	-0.956812
R_ATPS3v	ATP synthase vacuole	-0.455014	0.271156	-0.455014	-0.166203	-0.214429	-0.455014	-0.268055	-0.455014	-0.455014	-0.455014	3.44055	-0.455014	0.0427726	0.534321	-0.455014
R_ATPtm_H	ADPATP transporter mitochondrial	-0.706109	0.249051	0.029379	-0.37077	0.923673	1.47931	1.12864	0.669257	1.27361	0.427962	-1.90923	-1.25972	-0.534528	-0.358184	-1.04235
R_ATPtp_H	ADPATP transporter peroxisomal	-0.983515	-0.593598	-1.67022	-1.11643	1.26882	1.37638	0.173789	-0.0158757	-0.243664	-0.408133	0.482934	0.922428	1.20168	0.869844	-1.26443
R_ANS	Anthranilate synthase	-0.260753	-0.260753	-0.260753	-0.260753	-0.260753	-0.260753	-0.257057	-0.258019	-0.260753	-0.260753	3.61471	-0.257087	-0.260262	-0.26023	-0.236038
R_AOBUTDs	L-2-amino-3-oxobutanoate decarboxylation (spontaneous)	-0.162813	0.528896	0.40325	0.267525	1.02344	0.688466	0.610645	0.57969	0.588302	0.417996	-2.65325	-1.79541	0.243759	-0.133997	-0.606497
R_AP4AH	Ap4A hydrolase	-0.387258	0.109167	-0.00849764	-0.533381	0.299717	0.45353	1.17245	0.398658	0.959205	1.01835	0.799857	-2.08773	-2.18321	0.0298055	-0.0406494
R_APRTO2	N acetylputrescine oxygen oxireductase deaminating	-0.681743	0.413857	1.27826	-0.36829	0.498844	0.465854	1.51474	0.748086	0.7433	0.804534	-1.99435	-1.04948	-0.538826	-0.811902	-1.02289
R_BACCL	Biotin acetyl CoA carboxylase ligase	0.313884	1.61225	-0.470537	-0.0477287	-0.496	0.096292	-0.610077	-0.323988	-0.427549	0.46925	-1.87156	-1.53414	1.50043	1.23696	0.552514
R_3HAO	3 hydroxyanthranilate 3 4 dioxygenase	-0.895045	-0.126729	0.7268	0.827977	1.13042	-0.138585	1.06633	0.364123	1.94975	0.305388	-1.22273	-1.09015	-0.990145	-0.84279	-1.06461
R_ARAB1D2	D arabinose 1 dehydrogenase NADP	-0.20985	0.333657	-0.29877	-0.153289	-0.36817	-0.411936	-0.479943	-0.40185	-0.434331	-0.246431	3.50828	-0.620495	0.0514302	-0.298119	0.0298179
R_ARABR	Arabinose reductase	-0.973038	-0.591336	-1.68105	-1.10886	1.24454	1.37209	0.164155	-0.029279	-0.253274	-0.416462	0.486288	0.945939	1.21436	0.879557	-1.25363
R_3HPH5MBDCm	3 Hexaprenyl 4 hydroxy 5 methoxybenzoate decarboxylase mitochondrial	-0.540495	-0.540495	-0.540495	-0.540495	-0.540495	0.246174	-0.540495	-0.540495	-0.540495	-0.540495	-0.540495	2.84342	1.64503	0.368422	0.301903
R_ARAB_Lt	L arabinoase extracellular transport	-0.973039	-0.591336	-1.68105	-1.10886	1.24454	1.37209	0.164155	-0.029279	-0.253274	-0.416462	0.486288	0.945939	1.21436	0.879557	-1.25363
R_ARGN	Arginase	-0.914038	-0.613865	0.180391	-0.588063	-0.373946	3.32174	0.33563	-0.0115855	0.189702	0.385553	-0.491046	-0.720711	-0.307534	-0.251327	-0.140898
R_BPNT	3',5'-bisphosphate nucleotidase	-1.30785	-0.35352	-0.156286	1.19566	1.28987	1.16522	1.21006	0.643647	0.82289	0.223756	-1.05359	-0.264346	-1.13737	-1.05303	-1.22511
R_BTDD_RR	R R butanediol dehydrogenase	-1.65941	-0.187002	0.573276	0.743444	0.227444	0.991557	1.16311	0.319666	0.597434	-0.170336	-1.09631	1.23263	0.242317	-1.83566	-1.14216
R_BTDt_RR	R R butanediol transport	1.65941	0.187002	-0.573276	-0.743444	-0.227444	-0.991557	-1.16311	-0.319666	-0.597434	0.170336	1.09631	-1.23263	-0.242317	1.83566	1.14216
R_3IPM3MT	3 Isopropylmalate 3 methyltransferase	0.197367	-0.677865	-0.677865	-0.540972	-0.677865	1.22124	-0.677865	-0.677865	-0.677865	-0.350116	-0.470054	-0.677865	0.666062	2.21925	1.80229
R_BTNt2i	Biotin uptake	0.931873	-0.909586	0.523782	-0.43431	-0.909586	-0.338944	-0.783346	0.397918	-0.909586	-0.831465	2.3359	1.1716	-0.271758	-0.909586	0.9371
R_C14STR	C 14 sterol reductase	-0.998155	0.282194	2.08305	0.655842	0.965489	0.347812	0.904709	0.883591	0.170123	-0.0662067	-1.07219	-1.04516	-1.01531	-1.03859	-1.05719
R_C22STDS	C 22 sterol desaturase NADP	-0.657038	-0.64349	2.04005	0.653716	2.36226	0.226914	0.338385	-0.475261	-0.237971	-0.0483803	-0.71748	-0.722817	-0.695692	-0.711947	-0.711246
R_C22STDSx	C 22 sterol desaturase NAD	-0.996715	0.298305	2.07942	0.657637	0.937109	0.344965	0.907038	0.901126	0.175862	-0.0638315	-1.06005	-1.05129	-1.02531	-1.04893	-1.05534
R_C24STRer	C s24 sterol reductase endoplamic reticular	-0.994776	0.285107	2.08544	0.659673	0.961488	0.344281	0.901377	0.883314	0.170205	-0.0638008	-1.05827	-1.0497	-1.02362	-1.0472	-1.05352
R_C3STDH1	C 3 sterol dehydrogenase 4 methylzymosterol	-0.998155	0.282194	2.08305	0.655842	0.965489	0.347812	0.904709	0.883591	0.170123	-0.0662067	-1.07219	-1.04516	-1.01531	-1.03859	-1.05719
R_ARGSL	Argininosuccinate lyase	-0.168002	-0.754197	-1.47418	-1.08485	-0.176023	1.40029	0.0143819	-0.486679	-0.0457631	-0.139387	-1.33066	0.95313	1.5632	1.63427	0.0944659
R_ARGSS	Argininosuccinate synthase	-0.168002	-0.754197	-1.47418	-1.08485	-0.176023	1.40029	0.0143819	-0.486679	-0.0457631	-0.139387	-1.33066	0.95313	1.5632	1.63427	0.0944659
R_ARGTRS	Arginyl-tRNA synthetase	0.486002	1.35102	-0.763083	-0.285361	-0.632139	-0.472613	-0.596172	-0.511737	-0.495665	-0.0264514	-2.03706	0.198562	2.00184	0.856104	0.926751
R_ARGTRSm	Arginyl tRNA synthetase mitochondrial	0.501747	1.45447	-0.89072	-0.385762	-0.75135	-0.598029	-0.697117	-0.603387	-0.607649	-0.08751	-1.55744	0.320553	2.08556	0.826309	0.990329
R_ARGt2r	L arganine reversible transport via proton symport	-0.838524	-0.443093	-1.74037	-1.1717	1.15562	0.925456	0.104141	0.148956	-0.333186	-0.466863	0.736495	1.05638	1.41329	0.808301	-1.3549
R_ARGt6	L arginine transport in via proton antiport vacuolar	0.596524	1.35948	-0.767377	-0.235289	-0.56844	-0.503482	-0.538249	-0.449726	-0.458487	0.0274289	-2.16821	0.0507875	1.90549	0.934625	0.814919
R_ARMT	HnRNP arginine N methyltransferase	-0.401107	-0.484785	-0.484785	-0.484785	-0.484785	1.96719	-0.484785	-0.484785	-0.484785	-0.0993342	-0.484785	-0.484785	-0.0909235	2.7925	0.194733
R_ASAD	Aspartate-semialdehyde dehydrogenase	1.28311	1.24997	1.48274	-0.583746	-0.702153	-0.0773419	-0.0498672	-0.504593	-0.638892	-1.16079	-0.657682	-1.77567	0.325717	0.45074	1.35846
R_C3STDH2	C 3 sterol dehydrogenase zymosterol	-0.998155	0.282194	2.08305	0.655842	0.965489	0.347812	0.904709	0.883591	0.170123	-0.0662067	-1.07219	-1.04516	-1.01531	-1.03859	-1.05719
R_C3STKR1	C 3 sterol keto reductase 4 methylzymosterol	-0.998155	0.282194	2.08305	0.655842	0.965489	0.347812	0.904709	0.883591	0.170123	-0.0662067	-1.07219	-1.04516	-1.01531	-1.03859	-1.05719
R_C3STKR2	C 3 sterol keto reductase zymosterol	-0.998155	0.282194	2.08305	0.655842	0.965489	0.347812	0.904709	0.883591	0.170123	-0.0662067	-1.07219	-1.04516	-1.01531	-1.03859	-1.05719
R_ASNN	L-asparaginase	-0.00622211	0.699892	-0.925832	-0.3089	-0.0796674	1.06705	2.51569	1.19707	-1.07617	0.285632	-0.816406	-0.891518	-0.629561	-0.620295	-0.410766
R_C4STMO1	C 4 sterol methyl oxidase 4 4 dimethylzymosterol	-0.998155	0.282194	2.08305	0.655842	0.965489	0.347812	0.904709	0.883591	0.170123	-0.0662067	-1.07219	-1.04516	-1.01531	-1.03859	-1.05719
R_ASNNe	L asparaginase extracellular	-0.346952	0.00516558	0.494374	0.758814	0.866956	0.233699	1.70675	0.460307	1.11175	0.453159	-1.44618	-1.52378	-1.58831	-0.74761	-0.438144
R_C4STMO2	C 4 sterol methyl oxidase 4 methylzymosterol	-0.998155	0.282194	2.08305	0.655842	0.965489	0.347812	0.904709	0.883591	0.170123	-0.0662067	-1.07219	-1.04516	-1.01531	-1.03859	-1.05719
R_ASNS1	Asparagine synthase (glutamine-hydrolysing)	-0.2981	0.0553298	-0.0266468	0.476264	0.781878	0.497605	2.11994	0.600274	0.782266	0.436005	-1.74309	-1.39032	-1.30709	-0.511982	-0.47233
R_3MBALDt	3 methylbutanal transport extracellular	-0.32569	0.0863567	0.47437	0.417434	2.89943	-0.14438	0.29237	-0.636449	-1.02814	-0.43984	-0.943289	1.13484	-0.371016	-0.727447	-0.688541
R_ASNTRS	Asparaginyl-tRNA synthetase	0.162112	0.603909	-0.832556	-0.565876	-0.78223	-0.472675	-0.86036	-0.751908	-0.729097	-0.375188	-0.413029	0.627517	2.82765	0.819162	0.742569
R_ASNTRSm	Asparaginyl tRNA synthetase miotchondrial	0.0367635	0.437345	-0.902118	-0.68683	-0.86337	-0.602002	-0.919473	-0.817456	-0.824536	-0.494433	1.42428	0.660549	2.4238	0.545045	0.582433
R_C5STDS	C 5 sterol desaturase	-0.99478	0.285105	2.08544	0.659668	0.961495	0.344288	0.901379	0.883314	0.170205	-0.0638023	-1.05827	-1.0497	-1.02362	-1.0472	-1.05352
R_C8STI	C 8 sterol isomerase	-0.994768	0.28511	2.08545	0.659679	0.961481	0.344274	0.901374	0.883312	0.170206	-0.0637982	-1.05827	-1.04971	-1.02363	-1.0472	-1.05351
R_ASNt2r	L asparagine reversible transport via proton symport	0.347582	-0.00437028	-0.494617	-0.759104	-0.866408	-0.233428	-1.7061	-0.460654	-1.11227	-0.455252	1.44638	1.5228	1.58818	0.748095	0.439155
R_3MBALDtm	3 methylbutanal transport mitochondrial	-0.765501	-0.722124	-0.0858823	-0.0743364	2.65047	1.31996	1.01886	-0.3615	-0.1274	0.306508	0.0191285	-0.364112	-1.02904	-0.736928	-1.0481
R_ASNt6	L asparagine transport in via proton antiport vacuolar	-0.79977	1.00641	0.809722	0.644458	0.796424	-0.511916	-0.380425	-0.639152	-1.86629	-1.09217	0.357142	-0.626882	1.52086	1.39381	-0.612222
R_ASNt7	L asparagine transport out via proton symport vacuolar	-0.79977	1.00641	0.809722	0.644458	0.796424	-0.511916	-0.380425	-0.639152	-1.86629	-1.09217	0.357142	-0.626882	1.52086	1.39381	-0.612222
R_CAT	Catalase	0.976551	-0.690093	-1.40607	-1.49723	-0.885021	0.438245	0.604463	0.0526699	0.352824	0.147086	-1.51782	0.0670782	0.987054	1.80568	0.564585
R_CATp	Catalase A peroxisomal	-0.982718	-0.593969	-1.67083	-1.11677	1.26584	1.37527	0.172187	-0.0171387	-0.244921	-0.409555	0.487056	0.928167	1.20212	0.867875	-1.26263
R_ASPCT	Aspartate carbamoyltransferase	1.47943	-0.612524	-0.534399	0.206873	0.910046	-0.362552	-1.30321	-0.769082	-0.634242	-0.172329	-0.382067	-0.93619	0.750376	2.41612	-0.0562471
R_3MOBDC	3 Methyl 2 oxobutanoate decarboxylase	-0.0441292	0.848247	-0.653621	0.813168	-0.711045	0.938046	0.561845	1.18813	0.863104	0.71268	-2.37558	0.277736	-0.731552	-0.573673	-1.11336
R_ASPGLU2m	Aspartate glutamate transporter	-0.892354	0.247997	-0.872531	-0.376691	-0.806253	1.69227	1.95265	1.24966	0.123995	-0.587193	-0.626745	0.981061	-0.797611	-0.353238	-0.935017
R_ASPGLUtp	Aspartate glutamate peroxisomal shuttle	0.244594	-0.365678	-0.213446	-3.38921	0.15395	0.00596542	0.179973	0.311353	0.76687	0.611724	0.849046	0.44408	-0.13596	0.070702	0.46604
R_ASPK	Aspartate kinase	-1.28311	-1.24997	-1.48274	0.583746	0.702153	0.0773419	0.0498672	0.504593	0.638892	1.16079	0.657682	1.77567	-0.325717	-0.45074	-1.35846
R_ASPOcm	Aspartate oxidase	-0.219139	-0.464497	-0.464497	-0.464497	-0.464497	-0.464497	-0.464497	-0.464497	-0.464497	-0.464497	3.19464	1.21416	-0.464497	0.301189	0.154118
R_CBPS	Carbamoyl-phosphate synthase (glutamine-hydrolysing)	1.3929	-0.666658	-0.670763	0.0788615	0.848878	-0.192916	-1.24158	-0.786784	-0.610007	-0.179609	-0.509777	-0.78895	0.886507	2.48324	-0.043338
R_CCP2m	Cytochrome c peroxidase mitochondrial	-0.941114	-0.62836	-1.67636	-1.19012	1.24075	1.33368	0.119417	-0.0373108	-0.272529	-0.419294	0.608612	0.936048	1.21925	0.886392	-1.17905
R_CDPDGPm_SC	CDP diacylglycerol serine O phosphatidyltransferae yeast specific mitochondrial	0.981005	0.603679	1.67325	1.11365	-1.2347	-1.40629	-0.174561	0.0285309	0.251721	0.418279	-0.497762	-0.966909	-1.18428	-0.851261	1.24564
R_ASPTA	Aspartate transaminase	1.20662	0.821265	2.1415	1.32452	-0.461087	-0.0889709	-0.0878597	0.16171	-0.236662	-1.08672	-1.00442	-1.09673	-0.94423	-0.926162	0.277226
R_ASPTAm	Aspartate transaminase	-0.958748	-0.014285	-1.62649	-2.01019	-0.472355	0.0581593	0.0292371	-0.459945	-0.00921672	0.706919	1.22333	0.525576	1.43888	1.22119	0.347941
R_3MOBtm	3 methyl 2 oxobutanoate transport diffusion mitochondrial	0.768146	0.06635	0.134105	-1.22343	-1.35603	-0.954369	-0.818781	-0.653502	-0.494313	-0.283831	1.36868	-0.590497	1.27311	1.21608	1.54827
R_ASPTAp	Aspartate transaminase peroxisomal	0.244594	-0.365677	-0.213446	-3.38921	0.15395	0.00596561	0.179973	0.311353	0.76687	0.611724	0.849046	0.44408	-0.13596	0.070702	0.46604
R_ASPTRS	Aspartyl-tRNA synthetase	0.0849559	0.83427	-0.81346	-0.56439	-0.804244	-0.487374	-0.833648	-0.804375	-0.756129	-0.412344	2.4317	-0.626468	1.46941	0.465299	0.8168
R_ASPTRSm	Aspartyl tRNA synthetase mitochondrial	-0.0869555	0.294719	-0.563124	-0.470369	-0.565272	-0.435323	-0.563132	-0.548956	-0.555756	-0.37742	3.3749	-0.269871	0.48894	-0.0161283	0.293744
R_CDPtn	CDP nuclear transport	1.96262	0.429403	0.956829	0.703719	-1.47197	-1.48064	-0.530304	-0.34901	-0.188604	-0.0805896	0.462067	-0.532212	-0.81483	-0.57066	1.50418
R_CER1_24ter	Ceramide 1 C24 endoplasmic reticular transport	-0.73091	-0.533531	-0.0123128	-0.0160645	0.364901	-0.169738	-0.316248	-0.38044	-0.308326	-0.0235015	1.03861	2.82435	-1.62176	0.644619	-0.759655
R_CER1_26ter	Ceramide 1 C26 endoplasmic reticular transport	0.941806	-0.000524443	0.280435	0.462449	0.153994	0.101547	0.434542	0.397454	0.283407	-0.0269201	-2.2025	-2.40024	0.897864	-0.25805	0.934736
R_CER2_24ter	Ceramide 2 C24 endoplasmic reticular transport	0.730883	0.533396	0.0122547	0.0160217	-0.364847	0.169802	0.316284	0.380465	0.308321	0.0234547	-1.03813	-2.82458	1.62176	-0.64464	0.759556
R_CER2_26ter	Ceramide 2 C26 endoplasmic reticular transport	-0.941786	0.000495957	-0.28031	-0.462371	-0.154018	-0.10159	-0.434526	-0.397431	-0.283378	0.0269597	2.20245	2.40026	-0.898045	0.258035	-0.934744
R_ASPt2m	Aspartate mitochondrial transport via proton symport	-0.98191	-0.00751564	-1.64832	-2.01807	-0.493749	0.104168	0.0823693	-0.425374	-0.00582967	0.690094	1.20481	0.551666	1.41546	1.21013	0.322071
R_ASPt2n	Aspartate nuclear transport via proton symport	0.699924	0.338632	1.69131	0.423479	0.499711	-0.615785	-0.738413	-0.833267	-1.05681	-0.876802	-0.577488	-1.79871	1.18432	0.474753	1.18515
R_CERASE124er	Alkaline ceramidase ceramide 1 endoplasmic reticulum	1.50784	-0.754684	1.66046	1.18512	0.670662	-0.665202	-0.757597	-0.795007	-0.777709	-0.785822	-0.361329	-0.398617	-0.644661	-0.670785	1.58733
R_3MOPDC	3 Methyl 2 oxopentanoate decarboxylase	-0.935502	-0.671191	-1.50136	0.917573	0.34858	0.323063	0.155313	0.465551	0.76149	0.895601	-0.515633	2.29992	-0.749554	-0.93792	-0.855927
R_CERASE126er	Alkaline ceramidase ceramide 1 endoplasmic reticulum	1.50784	-0.754684	1.66046	1.18512	0.670662	-0.665202	-0.757597	-0.795007	-0.777709	-0.785822	-0.361329	-0.398617	-0.644661	-0.670785	1.58733
R_ASPt2r	L aspartate reversible transport via proton symport	0.127579	0.403264	0.495135	1.12118	0.895877	0.392329	1.56404	0.0245592	0.472977	-2.20917	-0.743059	-1.06886	-1.38289	-0.362783	0.269822
R_ASPt5n	L aspartate nuclear transport via diffusion	0.699924	0.338632	1.69131	0.423479	0.499711	-0.615785	-0.738413	-0.833267	-1.05681	-0.876802	-0.577488	-1.79871	1.18432	0.474753	1.18515
R_ASPt7	L aspartate transport out via proton symport vacuolar	-0.323529	-0.323529	-0.323529	-0.323529	-0.323529	-0.323529	-0.323529	-0.323529	-0.323529	-0.323529	3.48036	0.725519	-0.323529	-0.323529	-0.323529
R_CERASE224er	Alkaline ceramidase ceramide 2 endoplasmic reticulum	1.32622	-0.0786388	0.906992	0.147106	0.203898	-0.593219	-1.07553	-0.988694	-0.838792	-0.65808	1.18642	-0.985529	1.2531	-1.27342	1.46817
R_CERASE226er	Alkaline ceramidase ceramide 2 endoplasmic reticulum	1.32622	-0.0786388	0.906992	0.147106	0.203898	-0.593219	-1.07553	-0.988694	-0.838792	-0.65808	1.18642	-0.985529	1.2531	-1.27342	1.46817
R_ATHRDHr	L-allo-threonine dehydrogenase	-1.02879	-0.521171	-1.60102	-1.13293	1.43272	1.51502	0.27474	0.0797375	-0.151613	-0.376005	0.169215	0.798333	1.13254	0.730741	-1.32152
R_3MOPt	3mop reversible trasport	0.642902	0.57011	0.575218	-2.18664	-0.718182	0.321337	-1.44019	0.59469	0.580509	-0.931962	1.15905	-1.07772	0.298552	0.766693	0.845652
R_ATP2tp_H	AMPATP transporter peroxisomal	-0.407282	-0.407282	-0.407282	-0.407282	-0.407282	0.475324	-0.407282	-0.407282	-0.407282	1.19351	-0.407282	-0.407282	-0.407282	3.21855	-0.407282
R_ATPATF1	ATP adenylyltransferase	-0.387258	0.109167	-0.00849764	-0.533381	0.299717	0.45353	1.17245	0.398658	0.959205	1.01835	0.799857	-2.08773	-2.18321	0.0298055	-0.0406494
R_ATPATF2	ATP adenylyltransferase	0.304627	1.68452	-0.541385	-0.155179	-0.584406	0.0181915	-0.642992	-0.361748	-0.436047	0.439608	-2.03749	-1.04423	1.5983	1.1445	0.613718
R_ATPATF3	ATP adenylyltransferase	0.314527	1.67599	-0.574869	-0.203837	-0.618776	-0.0207835	-0.640743	-0.367757	-0.431258	0.420746	-2.10179	-0.83407	1.63831	1.10603	0.638279
R_ATPH1	ATP diphosphohydrolase	-0.407555	-1.86218	0.0400896	0.0804665	0.767002	-0.192008	1.81956	1.02966	1.59167	0.502647	-0.771001	-0.363024	-1.06389	-0.711574	-0.459854
R_ATPM	ATP maintenance requirement	-0.656966	-0.82642	-0.598472	-1.59396	-0.560541	-0.506387	1.63423	1.0306	1.47429	0.454095	-0.593136	1.54784	-0.601891	0.192286	-0.395565
R_CERH124_copy1	Ceramide 1 hydroxylase 24C	1.44637	-0.511891	-0.281907	0.116013	-0.280446	-0.158963	0.405818	0.330334	-0.00457872	-0.722788	-1.24134	-1.24134	2.07869	-1.24134	1.30736
R_CERH126_copy1	Ceramide 1 hydroxylase 26C	1.44637	-0.511891	-0.281907	0.116013	-0.280446	-0.158963	0.405818	0.330334	-0.00457872	-0.722788	-1.24134	-1.24134	2.07869	-1.24134	1.30736
R_CERS124	Ceramide 1 synthase 24C	-0.737428	-0.295589	-0.329361	-0.378004	-0.0666642	-0.188289	-0.411306	-0.418557	-0.34547	-0.135794	2.77592	1.8911	-0.857106	0.223688	-0.727143
R_CERS124er	Ceramide 1 synthase 24C endoplasmic reticular	1.50784	-0.754684	1.66046	1.18512	0.670662	-0.665202	-0.757597	-0.795007	-0.777709	-0.785822	-0.361329	-0.398617	-0.644661	-0.670785	1.58733
R_CERS126er	Ceramide 1 synthase 26C endoplasmic reticular	1.50784	-0.754684	1.66046	1.18512	0.670662	-0.665202	-0.757597	-0.795007	-0.777709	-0.785822	-0.361329	-0.398617	-0.644661	-0.670785	1.58733
R_CERS224	Ceramide 2 synthase 24C	0.442993	0.108528	-0.230243	0.0136856	0.51204	0.672814	0.497703	0.440567	0.283061	0.00304908	-2.78282	-1.69331	1.33221	0.0658383	0.333881
R_CERS224er	Ceramide 2 synthase 24C endoplasmic reticular	1.32622	-0.0786388	0.906992	0.147106	0.203898	-0.593219	-1.07553	-0.988694	-0.838792	-0.65808	1.18642	-0.985529	1.2531	-1.27342	1.46817
R_ATPPRT	ATP phosphoribosyltransferase	0.213437	-0.316665	-1.00914	-0.273939	1.00286	0.230721	0.191782	0.898772	2.41153	0.193308	-1.65275	-0.439777	0.258344	-1.38017	-0.328324
R_ATPS	ATPase cytosolic	-0.984923	-0.610023	-1.18898	-1.60766	-1.28529	1.20798	0.224432	1.32305	0.529214	0.137429	0.715734	1.67099	-0.0240064	0.208419	-0.316351
R_ATPS3g	ATP synthase Golgi Apparatus	-0.332829	-0.0974755	-0.521978	-0.466248	-0.546154	-0.569024	-0.454168	-0.488042	-0.472217	-0.402781	2.84684	1.92773	-0.0371199	-0.33721	-0.0493186
R_ATPS3m	ATP synthase mitochondrial	-0.898524	0.137091	0.241642	-0.199022	1.17471	1.51838	0.794543	0.583621	0.819629	0.148286	-2.42368	-0.559658	0.255059	-0.475974	-1.11611
R_CERS226er	Ceramide 2 synthase 26C endoplasmic reticular	1.32622	-0.0786388	0.906992	0.147106	0.203898	-0.593219	-1.07553	-0.988694	-0.838792	-0.65808	1.18642	-0.985529	1.2531	-1.27342	1.46817
R_CERH124_copy2	Ceramide 1 hydroxylase 24C	-0.383428	0.447783	-0.383428	-0.383428	-0.383428	-0.383428	-0.383428	-0.383428	-0.383428	0.00396542	-0.383428	3.47845	-0.383428	0.287504	-0.383428
R_CERH126_copy2	Ceramide 1 hydroxylase 26C	-0.383428	0.447783	-0.383428	-0.383428	-0.383428	-0.383428	-0.383428	-0.383428	-0.383428	0.00396542	-0.383428	3.47845	-0.383428	0.287504	-0.383428
R_CITtbm	Citrate transport mitochondrial	1.49863	0.598386	0.609234	0.736428	0.823624	0.582535	-1.3909	-1.26181	-1.74427	-0.244135	-0.0314988	-1.41743	0.0470065	0.361938	0.832264
R_3MOPtm	3 Methyl 2 oxopentanoate transport diffusion mitochondrial	-1.28226	-0.176365	-0.189259	-1.00547	2.36108	0.091857	1.3095	-0.594056	-0.628009	-0.630555	1.46282	0.220544	0.0426969	-0.206585	-0.775944
R_CITtcm	Citrate transport mitochondrial	1.13154	-0.0647894	0.966206	1.37316	1.46216	-0.412437	-0.701904	-0.890388	-0.612811	-0.819288	-1.57673	-0.268818	0.422608	-1.12654	1.11803
R_CERS324	Ceramide 3 synthase 24C	-0.085824	1.20211	-0.0216151	0.0123186	0.336412	0.470008	0.13354	0.173708	0.297202	0.384875	-3.32897	-0.256244	0.787204	0.226503	-0.33123
R_CERS326	Ceramide 3 synthase 26C	-0.333638	3.53807	-0.333638	-0.333638	-0.333638	-0.333638	-0.333638	-0.333638	-0.333638	0.0951553	-0.333638	-0.333638	0.370433	-0.333638	-0.333638
R_CHLPCTD	Choline phosphate cytididyltransferase	0.491874	0.0956691	0.220643	-0.694317	-0.583172	-0.455751	0.336363	0.881973	2.14683	0.599449	-0.257062	-2.433	0.0773801	0.390083	-0.816956
R_3OPHB5Hm	3 Hexaprenyl 4 5 dihydroxybenzoate hydroxylase mitochondrial	-0.453305	-0.453305	-0.453305	-0.453305	-0.453305	0.971669	-0.453305	-0.453305	-0.453305	-0.453305	-0.453305	3.02931	1.25121	-0.368876	-0.350267
R_CMPN	CMP nucleosidase	-1.09432	0.265519	1.0443	2.36871	0.273841	-0.160637	1.04934	0.0802587	-0.202246	-0.342758	0.046435	-0.359739	-0.077847	-1.86236	-1.02851
R_CHOLK	Choline kinase	0.491874	0.0956691	0.220643	-0.694317	-0.583172	-0.455751	0.336363	0.881973	2.14683	0.599449	-0.257062	-2.433	0.0773801	0.390083	-0.816956
R_CHORM	Chorismate mutase	-2.7727	-0.0479277	-0.741879	-0.152288	-0.248851	0.958775	0.733101	0.671386	1.42594	0.383899	-0.191397	0.71415	0.237104	0.0220827	-0.991385
R_CHORS	Chorismate synthase	-2.76326	-0.0520823	-0.742797	-0.140005	-0.268432	0.949328	0.741775	0.659517	1.42945	0.4115	-0.193124	0.74173	0.21377	0.00560528	-0.99297
R_CO2t	CO2 transporter via diffusion	1.05247	-0.118554	1.67967	0.400476	0.225405	-0.953721	-0.915891	-1.00785	-1.34836	-0.855796	1.15339	0.359078	-0.0125964	-1.05628	1.39856
R_CO2tm	CO2 transport diffusion mitochondrial	0.730677	-0.111538	1.12625	-0.116528	0.26233	-1.09698	-1.07117	-1.04497	-0.926229	-0.604251	0.843621	-1.5433	1.07611	0.992669	1.48331
R_CO2tn	CO2 nuclear transport via diffusion	0.620085	0.17195	1.74836	0.588269	0.878911	-0.65092	-0.624071	-0.701555	-0.924209	-0.658973	-0.581203	-2.11851	0.948624	0.303876	0.999366
R_CO2tp	CO2 peroxisomal transport	-0.978707	-0.592247	-1.67719	-1.11547	1.24708	1.37096	0.171153	-0.0226091	-0.253689	-0.411654	0.497471	0.931756	1.21193	0.878228	-1.25701
R_CHTNDA	Chitin deacetylase	0.427399	0.996569	-0.784918	-0.338823	-0.763296	-0.317427	-0.827715	-0.714277	-0.669163	-0.128327	0.387995	-1.63436	2.07267	1.11339	1.18029
R_CHTNS	Chitin synthase	0.378203	0.868525	-0.793333	-0.293617	-0.763	-0.361605	-0.882863	-0.761709	-0.711007	-0.179316	0.746976	-1.55906	2.05919	1.05305	1.19957
R_CITt2r	Citrate reversible transport via symport	0.467443	-0.729381	-0.238168	-0.959069	0.901611	0.655602	-1.82297	-0.364564	0.532939	-1.89737	1.2485	0.982468	-0.22999	0.556663	0.896285
R_CO2tv	CO2 vacuolar transport	0.0882686	0.843796	-0.484727	-0.806555	0.252592	0.70856	0.544324	0.70651	-0.421539	-2.91686	0.873437	0.960584	0.216804	0.194544	-0.759743
R_COAHLp	CoA hydrolase peroxisomal	-0.404608	-0.404608	-0.404608	-0.404608	-0.404608	0.475341	-0.404608	-0.404608	-0.404608	1.13699	-0.404608	-0.404608	-0.404608	3.24296	-0.404608
R_3OPHB_5tm	3 Octaprenyl 4 hydroxybenzoate mitochondrial transport	0.953422	-0.0519484	-0.0519484	-0.0519484	1.12644	-1.2387	-0.0519484	1.0277	1.01022	-0.0519484	1.06645	-2.35655	-1.22534	-0.0519484	-0.0519484
R_COAtim	CoA transporter mitochondrial irreversible	0.380307	-0.604757	1.44377	-0.804328	1.09198	-0.640131	1.23706	0.965448	0.732048	-0.151669	-1.50889	0.854625	-1.148	-0.696631	-1.15082
R_CITtam	Citrate transport mitochondrial	-1.02213	-0.93235	-0.401946	1.64861	0.788256	-0.102679	1.27718	1.73051	0.397478	-0.685427	-0.65026	-0.0928618	0.115476	-1.64072	-0.429136
R_CITtap	Citratemalate antiport into peroxisome	-0.959691	-0.604229	-1.65524	-1.25839	1.2579	1.35255	0.178478	-0.00263096	-0.201499	-0.371783	0.521745	0.929915	1.17918	0.859353	-1.22567
R_COAtn	Coenzyme A transport nuclear	-0.338085	-0.196154	-0.798999	1.12372	1.55918	1.75779	0.769218	0.564755	0.571814	-0.370813	-0.804241	-0.987579	-0.736836	-1.62742	-0.48635
R_COUCOAFm	P coumaroyl CoA formation	-0.982418	-0.593051	-1.66962	-1.11711	1.26701	1.3796	0.173232	-0.016527	-0.242941	-0.40913	0.482597	0.925776	1.20196	0.865176	-1.26455
R_CPPPGO	Coproporphyrinogen oxidase (O2 required)	0.542634	0.0386446	0.224007	-0.151246	-0.9048	-0.364318	-0.208647	1.38952	-0.68311	1.00012	0.758823	-2.62269	-0.167448	1.3147	-0.166185
R_CRNCARtm	Carnithine acetylcarnithine carrier mitochondrial	0.214187	0.10548	1.52085	-0.831221	-0.96324	-0.863068	-0.49344	-0.509667	0.891355	0.783985	2.11971	-0.512292	-1.03306	0.633411	-1.06299
R_DCTPD	DCTP deaminase	-0.532086	0.112716	0.0407029	0.473079	1.19551	0.976608	1.02955	-1.31025	-1.3851	0.056607	-0.974703	2.09476	-0.538255	-0.649463	-0.589672
R_DCYTD	Deoxycytidine deaminase	-0.282725	0.0855787	0.542839	0.816232	1.13556	0.658145	0.65924	-0.182144	0.389766	0.676596	-0.437448	0.121869	-0.839922	-0.320832	-3.02276
R_CRNt	L carnitine reversible transport	-0.804704	0.854028	-0.814295	0.104791	0.104791	0.677366	-2.53492	0.625694	-0.407677	0.484543	1.45378	-1.00712	0.104791	0.104791	1.05414
R_4ABZt	4 Aminobenzoate mitochondrial transport via diffusion	-1.35514	-0.228099	-0.526231	0.510684	-1.11829	0.175077	0.916529	-0.133317	1.1195	1.61642	-0.315892	1.83281	-0.982567	-0.787384	-0.724101
R_CRNtim	L carnitine transport out of mitochondria via diffusion	-0.948883	-1.17254	0.0782454	-1.22051	-0.880881	-0.549748	0.185519	-0.33512	1.47046	1.97777	1.01096	1.23037	-0.0721717	-0.59894	-0.174541
R_DCYTt2	Deoxycytidine transport in via proton symport	-0.929875	-0.480674	-1.62835	-1.08558	1.37144	1.13934	-0.0218807	-0.0556949	-0.2585	-0.370456	0.642859	0.954918	1.27007	0.866266	-1.41388
R_CRNtp	Carnitine transport into peroxsiome	-0.982136	-0.593448	-1.67125	-1.11617	1.26491	1.37643	0.17228	-0.0171888	-0.24613	-0.410604	0.486172	0.929548	1.20196	0.867634	-1.26201
R_4ABZtm	4 Aminobenzoate mitochondrial transport via diffusion	-1.43616	0.149331	0.149331	-0.635286	-0.779841	1.0851	0.149331	0.149331	0.149331	-0.678179	1.91307	1.05793	-1.70114	1.05428	-0.626431
R_CSNATm	Carnitine O aceyltransferase mitochondrial	-0.854115	-1.0769	0.277894	-1.24786	-0.949607	-0.627958	0.106099	-0.380578	1.48856	1.94616	1.2266	1.07586	-0.206465	-0.471939	-0.305762
R_DDPA	3-deoxy-D-arabino-heptulosonate 7-phosphate synthetase	-2.67397	0.55333	-0.500251	0.563929	0.458231	2.0807	-0.329042	-0.319189	0.357144	0.376006	-0.331148	-0.357205	0.379404	0.391904	-0.649842
R_DDPAm	2 deoxy D arabino heptulosonate 7 phosphate synthetase mitochondrial	-1.49863	-0.598386	-0.609234	-0.736428	-0.823624	-0.582535	1.3909	1.26181	1.74427	0.244135	0.0314988	1.41743	-0.0470065	-0.361938	-0.832264
R_DESAT16	Palmitoyl CoA desaturase n C160CoA n C161CoA	0.198782	-0.56657	-1.60405	-0.9145	-0.103047	0.223098	-0.116554	-0.523642	-0.110482	-0.279141	-1.28206	1.26991	1.76791	1.8352	0.20514
R_DESAT18	Stearoyl CoA desaturase n C180CoA n C181CoA	0.170885	-0.57302	-1.62232	-0.929223	-0.0685281	0.25461	-0.11064	-0.516423	-0.115365	-0.285647	-1.25038	1.27411	1.77142	1.83029	0.170226
R_CSNATp	Carnitine O acetyltransferase reverse direction peroxisomal	-0.9821	-0.593408	-1.67125	-1.11613	1.26499	1.37646	0.17225	-0.0172382	-0.246212	-0.41065	0.486167	0.929528	1.20197	0.867618	-1.26198
R_CSNATr	Carnitine O acetyltransferase	-0.85411	-1.07689	0.277902	-1.24785	-0.949613	-0.627965	0.106098	-0.380578	1.48856	1.94616	1.2266	1.07586	-0.206471	-0.471944	-0.305756
R_CSND	Cytosine deaminase	-1.09432	0.265519	1.0443	2.36871	0.273841	-0.160637	1.04934	0.0802587	-0.202246	-0.342758	0.0464351	-0.359739	-0.0778468	-1.86236	-1.02851
R_CSNt2	Cytosine transport in via proton symport	-0.980838	-0.579408	-1.67992	-1.12044	1.27635	1.3221	0.147044	-0.0213463	-0.252189	-0.400564	0.525514	0.952679	1.20985	0.867021	-1.26585
R_CSm	Citrate synthase	-0.130877	0.482691	-0.0707807	-2.28641	-1.4634	-0.335899	-0.221032	-0.813762	0.920144	0.876729	0.700189	1.16609	-0.0400649	1.42826	-0.211872
R_DESAT18_2	Oleoyl CoA desaturase n C181CoA n C182CoA	0.163775	-0.574525	-1.62682	-0.932989	-0.0591472	0.262593	-0.109269	-0.514685	-0.116825	-0.28751	-1.24217	1.27494	1.77185	1.82934	0.161442
R_DGDPtn	DGDP nuclear transport	-1.25638	0.517138	0.69049	0.601129	0.761607	0.741948	0.718042	0.710936	0.713309	0.721098	-2.07904	-0.820591	0.113798	-0.414437	-1.71905
R_CSp	Citrate synthase	-0.9586	-0.604844	-1.65394	-1.26607	1.25841	1.35146	0.178865	-0.00154555	-0.198651	-0.369594	0.523032	0.929758	1.17733	0.858276	-1.22389
R_DGGH	Alpha D glucoside glucohydrase	-0.453527	-0.663652	0.232091	-0.346104	-0.068152	0.378396	-0.663652	-0.663652	-0.663652	0.19905	-0.663652	-0.663652	3.12699	1.0023	-0.089126
R_4H2OGLTtm	4 hydroxy 2 oxoglutarate mitochondrial transport via diffusion	-0.994953	-0.699642	-1.64249	-1.07264	1.2974	1.49854	0.250323	0.0619471	-0.162903	-0.3428	0.496927	0.834111	1.09742	0.73649	-1.35772
R_DGK1	Deoxyguanylate kinase (dGMP:ATP)	-1.59705	0.168416	0.363587	-0.548511	-0.590903	0.169928	1.53077	0.880961	0.958087	0.247109	0.152014	1.31553	-1.00355	-1.93339	-0.112999
R_DGSNt2	Deoxyguanosine transport in via proton symport	-1.0035	-0.580456	-1.64371	-1.13746	1.26335	1.38152	0.161354	0.0027693	-0.259076	-0.390646	0.540111	0.933161	1.19537	0.820163	-1.28294
R_CTPS1	CTP synthase NH3	-0.113544	1.09815	0.669512	-0.301174	0.412693	0.709393	1.21649	0.52081	0.947947	0.492994	-0.532228	-0.839043	-0.537249	-1.43165	-2.3131
R_CTPS2	CTP synthase (glutamine)	0.371588	1.16424	1.50654	-0.478842	0.677114	0.0355123	1.52504	-0.289369	0.461741	-0.049872	-0.422642	-2.03106	-0.24291	-0.913799	-1.31329
R_CTPtm	CTPCMP antiport	0.0553726	-1.15731	1.06745	1.05349	1.49069	0.408817	-0.840372	-0.910377	1.53215	-0.57143	-1.49286	-0.885964	0.70986	0.0759252	-0.535447
R_DHAD1m	Dihydroxy acid dehydratase 2 3 dihydroxy 3 methylbutanoate mitochondrial	-0.166637	0.92276	-0.379927	0.884285	-0.214795	0.799526	0.654026	1.04291	0.610136	0.662535	-2.55009	0.364181	-0.653458	-0.697337	-1.27811
R_4H2OGLTtp	4 hydroxy 2 oxoglutarate peroxisomal transport via diffusion	1.01785	0.653163	1.65798	1.09004	-1.28098	-1.45307	-0.22656	-0.0370486	0.185414	0.365182	-0.495547	-0.87088	-1.13648	-0.781183	1.31213
R_DHAD2m	Dihydroxy acid dehydratase 2 3 dihydroxy 3 methylpentanoate mitochondrial	-0.936452	-0.680605	-1.51592	0.90857	0.348007	0.337281	0.151117	0.461029	0.753904	0.902713	-0.533039	2.3019	-0.725112	-0.91566	-0.857737
R_DHAK	Dihydroxyacetone kinase	1.9882	0.606193	1.28994	0.166116	0.44508	-1.11375	-1.01787	-0.615749	-1.78527	-0.454353	-0.103379	-0.952435	0.389393	0.599546	0.558344
R_CYOOm	Cytochrome c oxidase mitochondrial	-0.747258	0.148736	0.455254	0.125174	1.49597	1.20058	0.55389	0.271503	0.87574	0.30033	-2.46297	-0.994432	0.0371425	-0.16629	-1.09337
R_CYOR_u6m	Unknown	-0.746892	0.150546	0.455788	0.127506	1.49377	1.19803	0.55116	0.269996	0.873218	0.303532	-2.46694	-0.993867	0.0412595	-0.163711	-1.09339
R_DHAPtm	Dihydroxyacetone phosphate transport mitochondrial	0.692964	1.133	0.132625	-0.746411	0.709142	-0.818876	-1.21675	-1.2898	-0.397123	-0.516546	-1.35423	0.240784	1.19734	1.85813	0.375748
R_DHFR	Dihydrofolate reductase	1.51798	-0.590521	-0.431431	0.283405	0.944607	-0.394958	-1.3394	-0.757106	-0.646978	-0.156711	-0.303481	-1.06261	0.644257	2.36238	-0.0694305
R_CYSS	Cysteine synthase	0.0729651	-0.455704	-0.820742	-1.54141	-0.405609	-0.167858	-0.583096	0.518505	-0.49849	-0.433513	1.52524	2.51287	-0.524841	0.762645	0.0390355
R_4HBZCOAFm	4 hydroxybenzoyl CoA formation	-0.982417	-0.593052	-1.66962	-1.11711	1.26701	1.37959	0.173231	-0.0165282	-0.242941	-0.409132	0.482601	0.925783	1.20196	0.865172	-1.26455
R_CYSTGL	Cystathionine g lyase	-1.67678	-0.902867	-0.130796	-0.460653	1.75596	0.329115	-0.0907953	-0.503567	-0.547747	-1.29679	1.91105	0.74416	0.671827	0.225247	-0.027362
R_CYSTL	Cystathionine b-lyase	-0.0376304	0.767477	1.15439	0.454462	0.273913	1.32929	-0.945525	1.77469	-0.369189	-0.377617	-0.442823	-0.80404	-2.13226	-0.0893983	-0.555736
R_CYSTRS	Cysteinyl-tRNA synthetase	-0.385158	0.538662	-0.599483	-0.680844	-0.716473	-0.542593	-0.679213	-0.705377	-0.656218	-0.586897	2.48985	1.88478	0.643073	-0.127771	0.123672
R_CYSTS	Cystathionine beta synthase	-0.204162	0.677519	1.04395	0.739003	0.297781	1.36488	-0.875446	1.7293	-0.208852	0.0308397	-0.501584	-1.06543	-2.04147	-0.306639	-0.679687
R_DHFRim	Dihydrofolate reductase mitochondrial	-0.313995	-0.313995	-0.313995	-0.313995	-0.197257	3.55781	-0.313995	0.373965	-0.313995	-0.313995	-0.313995	-0.280572	-0.313995	-0.313995	-0.313995
R_DHFS	Dihydrofolate synthase	-0.798128	0.298973	-0.798128	-0.782769	-0.798128	0.379539	-0.798128	0.444029	0.403353	-0.798128	1.47566	1.19147	-0.798128	2.17664	-0.798128
R_DHFtm	Dihydrofolate reversible mitochondrial transport	0.341313	-0.678115	0.341313	-0.638519	0.341313	2.67849	-1.81367	0.341313	-0.704597	0.341313	-0.759967	0.341313	-0.814122	0.341313	0.341313
R_DHNPAm	Dihydroneopterin aldolase	-0.640321	-0.049615	-0.640321	-0.640321	-0.640321	1.32614	-0.640321	0.0940017	-0.640321	-0.640321	2.40328	0.367653	-0.640321	1.62143	-0.640321
R_DHNPTtm	Dhnpt mitochondrial transport	-0.448722	0.442594	-0.401826	0.442594	-1.64682	1.49471	-0.527511	0.442594	0.442594	-0.487811	1.43412	-0.578986	-1.63796	1.46007	-0.429628
R_DHORD4i	Dihydoorotic acid ubiquinone 6 irreversible	0.222078	-0.605817	-0.636151	-0.37946	-0.621092	-0.622752	-0.633339	-0.629746	-0.635108	-0.440287	3.08132	0.735996	-0.0779658	0.783238	0.45909
R_DHORDfum	Fumarate dependent DHORD	-0.146426	-0.605858	-0.625478	-0.502271	-0.601801	-0.604673	-0.59688	-0.611067	-0.608447	-0.380608	2.98179	0.619539	1.24682	0.406385	0.0289687
R_CYSTtp	Cystathione peroxisomal transport	0.965034	0.571268	1.68374	1.09261	-1.2506	-1.41448	-0.179897	0.0101816	0.285459	0.438234	-0.434697	-0.9388	-1.1984	-0.879669	1.25002
R_CYSt2r	L cysteine reversible transport via proton symport	1.10675	0.860155	1.20114	-1.07374	0.0638369	-0.193498	-0.107646	-0.0543572	-0.799898	-2.5485	-0.475627	0.35648	-0.241214	1.05477	0.851356
R_CYTD	Cytidine deaminase	0.343649	1.13778	0.342559	-1.3539	0.359416	0.857399	0.944394	0.540381	1.15264	0.694632	-0.616431	-0.832913	-0.57772	-0.827189	-2.1647
R_CYTDK2	Cytidine kinase (GTP)	-0.700898	-0.320677	0.649758	-1.77234	-0.687565	1.10082	1.30437	0.687739	0.492993	0.116609	1.44861	0.322679	-0.607341	-1.75407	-0.280682
R_DHORDi	Dihydoorotic acid dehydrogenase irreversible	1.23119	-0.0510014	0.0286591	0.511453	1.1809	0.153805	-0.608875	-0.17009	-0.0614181	0.151479	-2.51497	-1.23414	-0.0473402	1.58155	-0.151206
R_DHORTS	Dihydroorotase	-1.47943	0.612524	0.534399	-0.206873	-0.910046	0.362552	1.30321	0.769082	0.634242	0.172329	0.382067	0.93619	-0.750376	-2.41612	0.0562471
R_4HBZFm	4 hydroxybenzoate formation	-0.982416	-0.593053	-1.66962	-1.11711	1.26701	1.37959	0.17323	-0.0165293	-0.242942	-0.409134	0.482605	0.925789	1.20196	0.865169	-1.26455
R_DHPTtm	Dihydropteroate mitochondrial transport via diffusion	1.60764	-0.288327	-0.288327	0.649936	0.822798	-1.40734	-0.288327	-0.288327	-0.288327	0.206451	-1.34289	-0.288327	1.92451	-1.37049	0.639347
R_DHQS	3-dehydroquinate synthase	-2.76326	-0.0520823	-0.742797	-0.140005	-0.268432	0.949328	0.741775	0.659517	1.42945	0.4115	-0.193124	0.74173	0.21377	0.00560528	-0.99297
R_DHQTi	3-dehydroquinate dehydratase, irreversible	-2.76326	-0.0520823	-0.742797	-0.140005	-0.268432	0.949328	0.741775	0.659517	1.42945	0.4115	-0.193124	0.74173	0.21377	0.00560528	-0.99297
R_CYTDt2	Cytidine transport in via proton symport	-0.986066	-0.581954	-1.66952	-1.10901	1.27567	1.35267	0.160627	-0.0228165	-0.251397	-0.407273	0.510989	0.937403	1.2064	0.859315	-1.27503
R_CYTK1	Cytidylate kinase (CMP)	0.867158	-0.348577	-1.27272	-0.520391	-1.02335	-0.63866	-0.816589	-0.0193464	1.36094	0.288731	0.137663	-1.56948	0.824102	1.7453	0.98521
R_CYTK2	Cytidylate kinase (dCMP)	-0.532446	0.112662	0.0406877	0.472945	1.19552	0.976632	1.02962	-1.31016	-1.385	0.0566576	-0.97464	2.09482	-0.538302	-0.649429	-0.589574
R_DADA	Deoxyadenosine deaminase	0.642609	-1.30445	-0.395739	0.999208	2.58267	0.124666	0.475677	0.277951	-0.181059	-0.207728	-1.25029	-0.167131	-1.43547	-0.0635784	-0.0973287
R_DADK	Deoxyadenylate kinase	-0.953775	0.660978	0.419238	-0.32442	-1.05361	0.420513	1.33644	0.776422	0.629269	0.138487	0.0843316	0.952105	-0.237897	-2.69986	-0.14822
R_DIAT	Diamine transaminase	-0.35974	-0.231425	1.89499	0.509157	0.856923	0.321512	1.35795	0.0802297	0.0755276	0.572626	-1.94538	-0.83751	-0.132188	-1.30837	-0.854308
R_DINSt2	Deoxyinosine transport in via proton symport	-1.00792	-0.571441	-1.61076	-1.1216	1.3077	1.38795	0.163641	0.0054207	-0.281309	-0.398059	0.539223	0.915222	1.18785	0.798369	-1.31429
R_DADNt2	Deoxyadenosine transport in via proton symport	-0.999283	-0.580689	-1.64414	-1.12036	1.28987	1.38863	0.173339	-0.00275549	-0.258059	-0.403359	0.517276	0.912867	1.18366	0.831696	-1.28869
R_DIPS	Diphthine synthase	-0.258199	-0.258199	-0.258199	-0.258199	-0.258199	3.61478	-0.258199	-0.258199	-0.258199	-0.258199	-0.258199	-0.258199	-0.258199	-0.258199	-0.258199
R_DADPtn	DADP nuclear transport	-0.48518	-0.529424	-0.406918	-0.46993	-0.741167	1.00229	-0.616668	-0.595083	1.00229	0.225941	-0.652409	-0.702572	-0.733778	2.70031	1.00229
R_4HBZtm	4 Hydroxybenzoate mitochondrial transport	0.982416	0.593053	1.66962	1.11711	-1.26701	-1.37959	-0.17323	0.0165291	0.242942	0.409134	-0.482605	-0.925789	-1.20196	-0.865169	1.26455
R_DAGCPT_SC	Diacylglycerol cholinephosphotransferase yeast specific	0.491874	0.0956691	0.220643	-0.694317	-0.583172	-0.455751	0.336363	0.881973	2.14683	0.599449	-0.257062	-2.433	0.0773801	0.390083	-0.816956
R_DAGPYP_SC	Diacylglycerol pyrophosphate phosphatase yeast specific	-0.794567	-1.0159	2.79632	0.238748	0.366639	-1.04864	0.478122	1.27473	-0.0301302	-0.252702	-0.0190424	-0.40088	-0.813178	-0.691143	-0.088379
R_DKMPPD2	2 3 diketo 5 methylthio 1 phosphopentane degradation reaction	-0.238693	-1.20919	1.07203	0.0507463	1.09208	-1.02925	1.22629	-0.921156	0.649457	1.84909	-1.40114	-0.0914906	-0.202748	0.0835638	-0.929599
R_DMATT	Dimethylallyltranstransferase	0.771123	-0.24321	2.42139	0.337656	0.767166	-0.147097	0.67726	0.646172	-0.410091	-0.740861	-1.80251	-0.752913	-0.870836	0.108107	-0.761349
R_DNMPPA	Dihydroneopterin monophosphate dephosphorylase	-0.99159	-0.600296	-1.6412	-1.1155	1.25504	1.40052	0.163271	-0.0238105	-0.25159	-0.420082	0.511756	0.909261	1.18548	0.892943	-1.2742
R_DNTPPA	Dihydroneopterin triphosphate pyrophosphatase	-0.99159	-0.600296	-1.6412	-1.1155	1.25504	1.40052	0.163271	-0.0238105	-0.25159	-0.420082	0.511756	0.909261	1.18548	0.892943	-1.2742
R_DOLPMMer	Dolichyl phosphate mannose protein mannosyltransferase endoplasmic reticular	0.156175	-0.576257	-1.63165	-0.936866	-0.0500433	0.271155	-0.107589	-0.51262	-0.118047	-0.289173	-1.23342	1.27608	1.77273	1.82763	0.151896
R_DASYN_SC	CDP Diacylglycerol synthetase yeast specific	0.337502	1.4188	-1.62706	-1.30118	-1.71991	-0.308544	0.767733	0.822069	-0.719828	0.805133	1.32047	0.0954311	-0.403958	0.264925	0.248415
R_DASYNm_SC	CDP Diacylglycerol synthetase yeast specific mitochondrial	0.0553726	-1.15731	1.06745	1.05349	1.49069	0.408817	-0.840372	-0.910377	1.53215	-0.57143	-1.49286	-0.885964	0.70986	0.0759252	-0.535447
R_DB4PS	3,4-Dihydroxy-2-butanone-4-phosphate synthase	0.155173	-0.576485	-1.63228	-0.937373	-0.0488389	0.272273	-0.107364	-0.512347	-0.118205	-0.289394	-1.23226	1.27622	1.77284	1.82741	0.150637
R_DCDPtn	DCDP nuclear transport	-1.96262	-0.429403	-0.956829	-0.703719	1.47197	1.48064	0.530304	0.34901	0.188604	0.0805896	-0.462067	0.532212	0.81483	0.57066	-1.50418
R_DCMPDA	DCMP deaminase	0.53538	-0.116314	-0.102392	-0.54222	-1.2612	-0.99849	-1.04857	1.25679	1.25987	-0.133252	0.970584	-1.98952	0.606625	0.65015	0.91256
R_DOLPMTcer	Dolichyl phosphate D mannosyltransferase	0.156175	-0.576257	-1.63165	-0.936866	-0.0500433	0.271155	-0.107589	-0.51262	-0.118047	-0.289173	-1.23342	1.27608	1.77273	1.82763	0.151896
R_DOLPt2er	Dolichol phosphate endoplasmic reticular transport via proton symport	-0.156175	0.576257	1.63165	0.936866	0.0500433	-0.271155	0.107589	0.51262	0.118047	0.289173	1.23342	-1.27608	-1.77273	-1.82763	-0.151896
R_4HGLSDm	L 4 hydroxyglutamate semialdehyde dehydrogenase mitochondrial	0.722455	0.29565	0.466493	1.25421	0.320521	-1.37046	-0.518655	-0.148328	-0.409858	-1.86089	-1.63011	-0.11827	0.854217	1.07243	1.07059
R_DPCOAK	Dephospho-CoA kinase	0.0568254	-0.653147	0.505441	-1.24719	0.991559	-0.754523	1.23313	0.895046	1.19395	0.225426	-0.945081	1.55083	-1.00562	-0.97466	-1.07199
R_DPCOAKm	Dephospho CoA kinase mitochondrial	-0.980042	-0.584134	-1.6658	-1.12965	1.2786	1.38167	0.185097	-0.0247548	-0.23327	-0.399199	0.454515	0.925079	1.19658	0.86508	-1.26977
R_DPMVD	Diphosphomevalonate decarboxylase	0.771123	-0.24321	2.42139	0.337656	0.767166	-0.147097	0.67726	0.646172	-0.410091	-0.740861	-1.80251	-0.752913	-0.870836	0.108107	-0.761349
R_ECOAH4p	3 hydroxyacyl CoA dehydratase 3 hydroxydecanoyl CoA peroxisomal	0.982439	0.593831	1.67146	1.11678	-1.26434	-1.37398	-0.171926	0.0172682	0.245685	0.409539	-0.488212	-0.927978	-1.20338	-0.869458	1.26228
R_ECOAH5p	3 hydroxyacyl CoA dehydratase 3 hydroxydodecanoyl CoA peroxisomal	0.982465	0.593846	1.67139	1.11678	-1.26451	-1.37407	-0.17198	0.0172476	0.245603	0.409536	-0.488108	-0.927943	-1.20328	-0.869319	1.26233
R_DPR	2-dehydropantoate 2-reductase	0.261282	0.736432	2.92336	-0.453254	0.819485	-0.817591	-0.497428	-0.548138	-0.753199	-0.425028	-1.30897	-0.244874	0.464924	-0.0682864	-0.0887192
R_DPRm	2 dehydropantoate 2 reductase mitochondrial	-0.824302	-0.292711	-0.677716	0.223204	0.00327892	1.05209	1.9102	1.01279	1.1612	1.09467	-1.09423	-0.863647	-0.8009	-0.937686	-0.966235
R_ECOAH6p	3 hydroxyacyl CoA dehydratase 3 hydroxytetradecanoyl CoA peroxisomal	0.982489	0.59386	1.67134	1.11679	-1.26465	-1.37415	-0.172029	0.0172291	0.245531	0.409533	-0.488016	-0.927912	-1.20318	-0.869198	1.26237
R_DRBK	Deoxyribokinase	-0.295989	0.273922	-0.522637	-0.522008	-0.576726	-0.44719	-0.577531	-0.544264	-0.454802	-0.353011	3.37459	0.431751	0.356018	-0.279353	0.137228
R_ECOAH7p	3 hydroxyacyl CoA dehydratase 3 hydroxyhexadecanoyl CoA peroxisomal	0.982511	0.593871	1.67127	1.1168	-1.26481	-1.3742	-0.172027	0.0172108	0.245463	0.409524	-0.487926	-0.927953	-1.20311	-0.869047	1.26241
R_ECOAH8p	3 hydroxyacyl CoA dehydratase 3 hydroxyoctadecanoyl CoA peroxisomal	0.98251	0.593868	1.67124	1.11681	-1.26485	-1.37413	-0.171938	0.0172045	0.245471	0.409506	-0.487918	-0.928081	-1.20314	-0.868988	1.26243
R_DROPPRy	2 5 diamino 6 ribosylamino 4 3H pyrimidinone 5 phosphate reductase nadph	0.155173	-0.576485	-1.63228	-0.937373	-0.0488389	0.272273	-0.107364	-0.512347	-0.118205	-0.289394	-1.23226	1.27622	1.77284	1.82741	0.150637
R_DRTPPD	2 5 diamino 6 ribitylamino 4 3H pyrimidinone 5 phosphate deaminase	0.155173	-0.576485	-1.63228	-0.937373	-0.0488389	0.272273	-0.107364	-0.512347	-0.118205	-0.289394	-1.23226	1.27622	1.77284	1.82741	0.150637
R_EHGLATp	L erythro 4 Hydroxyglutamate2 oxoglutarate aminotransferase peroxisomal	-1.01785	-0.653163	-1.65798	-1.09004	1.28098	1.45307	0.22656	0.0370486	-0.185414	-0.365182	0.495547	0.87088	1.13648	0.781183	-1.31213
R_ENO	Enolase	-0.430667	0.145228	-2.05742	-1.01845	-0.808487	0.0207479	1.00098	0.573133	1.00229	1.509	0.0263328	-0.409267	0.137901	1.3836	-1.07493
R_EPGALURSe	Endopolygalacturonase extracellular	-0.978688	-0.583388	-1.65509	-1.10428	1.27896	1.3781	0.180526	-0.00747003	-0.233024	-0.402995	0.47877	0.907697	1.19515	0.862398	-1.31666
R_EPISTAT_SC	Acyl CoAepisterol acyltransferase yeast specific	0.392261	0.566653	-0.432836	0.496913	0.815385	1.39089	0.114746	-0.033385	-2.03613	-0.388738	-0.388211	1.02367	0.293115	0.367519	-2.18186
R_DTMPK	DTMP kinase	1.62645	-0.563688	-0.522234	0.186908	0.680914	-0.460618	-1.31242	-0.724687	-0.617714	-0.171352	-0.217916	-1.006	0.66194	2.42839	0.0120272
R_DTTPt	DTTP reversible uniport	-1.62645	0.563688	0.522234	-0.186908	-0.680914	0.460618	1.31242	0.724687	0.617714	0.171352	0.217916	1.006	-0.66194	-2.42839	-0.0120272
R_DUMPtn	DUMP nuclear transport	-1.95736	0.150279	0.0828177	0.0593623	0.994878	0.948459	0.664435	0.594545	0.546773	0.49487	-2.34026	-0.098774	0.374427	0.500564	-1.01501
R_DURIK1	Deoxyuridine kinase (ATP:Deoxyuridine)	-0.386664	-0.153072	0.319761	0.560273	1.16174	0.618156	0.796382	-0.0739568	0.555712	0.718951	-0.54697	0.343517	-0.831873	-0.0652898	-3.01667
R_DURIPP	Deoxyuridine phosphorylase	-1.26171	0.639252	0.475412	-0.248375	-1.02502	0.365135	1.29324	0.740116	0.618306	0.107242	0.362456	1.03132	-0.616742	-2.51734	0.0367006
R_DURIt2	Deoxyuridine transport in via proton symport	-0.736043	-0.203913	-1.48468	-0.937355	1.4694	0.0209991	-0.607473	-0.203759	-0.341583	-0.285341	0.957736	1.23319	1.52459	0.963489	-1.36925
R_DUTPDP	DUTP diphosphatase	1.38841	1.93028	-0.337343	-0.0668296	-0.0861554	-0.655258	0.820651	-0.402864	-0.335268	-0.113386	-0.94865	-0.854797	-1.08767	-0.992345	1.74123
R_EPISTESTH_SC	Episterol ester hydrolase yeast specific	0.392261	0.566653	-0.432836	0.496913	0.815385	1.39089	0.114745	-0.0333852	-2.03613	-0.388738	-0.38821	1.02367	0.293115	0.367518	-2.18186
R_EPISTESTH_SCe	Episterol ester hydrolase yeast specific extracellular	-0.982836	-0.594096	-1.67062	-1.11686	1.26653	1.37564	0.172634	-0.0171419	-0.244419	-0.40963	0.48686	0.927817	1.20167	0.867227	-1.26279
R_EPISTt	Episterol reversible transport	-0.892803	-0.597029	-1.7834	-1.3954	1.04446	1.2647	0.0921156	-0.0948929	-0.191891	-0.383112	0.703405	1.07682	1.17943	0.932656	-0.955052
R_DXHPScm	Deoxyhypusine synthase cytosolicmitochondrial	0.871841	-0.715709	-0.715709	-0.630294	-0.715709	-0.715709	-0.715709	-0.715709	-0.715709	-0.150065	0.723091	-0.715709	1.67055	1.90135	1.33919
R_D_LACDcm	D lactate dehydrogenase cytosolicmitochondrial	-0.749384	-0.492498	-0.0810241	-0.507114	1.79386	1.40277	1.20105	0.709776	1.39632	-0.377909	-0.969123	-0.837974	-0.818796	-0.807975	-0.86197
R_4MOPDC	4 Methyl 2 oxopentanoate decarboxylase	-0.500053	0.887773	0.910327	0.926788	2.06767	-0.368129	0.486986	-0.185774	-0.933139	-0.126301	-1.70638	0.698513	-0.0451515	-0.868538	-1.24459
R_ERGSTAT_SC	Acyl CoAergosterol acyltransferase yeast specific	-1.03484	-1.01061	-0.473025	-1.23547	-0.210485	-0.819614	-0.0327437	0.0292728	2.23741	0.214756	0.738276	-0.654111	0.361575	0.0791869	1.81042
R_ERGSTESTH_SC	Ergosterol ester hydrolase yeast specific	-1.03484	-1.01061	-0.473025	-1.23547	-0.210486	-0.819614	-0.0327437	0.0292727	2.23741	0.214756	0.738276	-0.65411	0.361575	0.0791867	1.81042
R_ERGSTESTH_SCe	Ergosterol ester hydrolase yeast specific extracellular	-0.982836	-0.594096	-1.67062	-1.11686	1.26653	1.37564	0.172634	-0.0171428	-0.24442	-0.409631	0.486864	0.927819	1.20167	0.867226	-1.26279
R_ERGSTGLCT	UDP glucoseergosterol glucosyltransferase	-0.355965	-0.439354	-0.47099	-0.463972	-0.470875	-0.464977	-0.471126	-0.46937	-0.46743	-0.456036	3.2068	-0.248989	-0.147603	0.647628	1.07226
R_D_LACDm	D lactate dehydrogenase mitochondrial	-0.316142	0.613283	1.79355	-0.439581	1.65883	0.685486	0.975342	-0.0269942	0.508107	-0.687052	-1.30412	-1.19179	-1.17984	-0.316596	-0.772472
R_D_LACt2	D lactate transport via proton symport	-0.471353	-0.181281	1.25092	2.30071	-0.504348	0.433285	0.176054	0.267952	0.102654	0.39703	0.65697	-0.976356	-1.23699	-1.7421	-0.473152
R_D_LACt2m	D lactatepyruvate antiport mitochondrial	0.0590689	-0.252287	-0.775729	-0.934013	-0.690869	0.13666	0.344597	-0.427341	-0.461003	-1.32889	2.58432	1.29961	-0.131603	-0.463314	1.04079
R_D_LACtm	D lactate transport mitochondrial	-0.0601324	0.25411	0.780993	0.930761	0.695784	-0.133892	-0.340396	0.426496	0.462073	1.32403	-2.58462	-1.30174	0.127019	0.461337	-1.04182
R_E4HGLUtm	L erythro 4 hydroxyglutamate mitochondrial transport via diffusion	0.994953	0.699642	1.64249	1.07264	-1.2974	-1.49854	-0.250323	-0.061947	0.162903	0.3428	-0.496927	-0.834111	-1.09742	-0.73649	1.35772
R_ERGSTt	Ergosterol reversible transport	0.993182	-0.286461	-2.08654	-0.661454	-0.959603	-0.342621	-0.899817	-0.883172	-0.170243	0.0626792	1.0518	1.05181	1.02747	1.05119	1.05178
R_ERGSTter	Ergosterol endoplasmic reticular transport	-0.994776	0.285107	2.08544	0.659673	0.961488	0.344281	0.901377	0.883314	0.170205	-0.0638008	-1.05827	-1.0497	-1.02362	-1.0472	-1.05352
R_ERGTETROLter	Ergosta 5 6 22 24 28 tetraen 3beta ol endoplamic reticular transport	-0.994776	0.285107	2.08544	0.659673	0.961488	0.344281	0.901377	0.883314	0.170205	-0.0638008	-1.05827	-1.0497	-1.02362	-1.0472	-1.05352
R_E4HGLUtp	L erythro 4 hydroxyglutamate peroxisomal transport via diffusion	-1.01785	-0.653163	-1.65798	-1.09004	1.28098	1.45307	0.22656	0.0370486	-0.185414	-0.365182	0.495547	0.87088	1.13648	0.781183	-1.31213
R_E4Ptm	D erythrose 4 phosphate mtiochondrial transport via diffusion	-1.49863	-0.598386	-0.609234	-0.736428	-0.823624	-0.582535	1.3909	1.26181	1.74427	0.244135	0.0314988	1.41743	-0.0470065	-0.361938	-0.832264
R_ETHAK	Ethanolamine kinase	-0.974157	-0.535108	-1.69	-1.14163	1.2906	1.43569	0.209263	-0.0301947	-0.181448	-0.34124	0.368023	0.874972	1.17114	0.846251	-1.30216
R_ETHAPT_SC	Ethanolaminephosphotransferase yeast specific	-0.974163	-0.535208	-1.68998	-1.14161	1.29062	1.43568	0.209279	-0.0301813	-0.181449	-0.34126	0.368361	0.874857	1.17105	0.846228	-1.30222
R_ETHAt	Ethanolamine transport via diffusion extracellular	-0.974157	-0.535108	-1.69	-1.14163	1.2906	1.43569	0.209263	-0.0301948	-0.181448	-0.34124	0.368023	0.874972	1.17114	0.846251	-1.30216
R_ETOHt	Ethanol reversible transport	0.842118	0.795259	1.04398	0.40205	-0.393071	-1.42507	-1.31731	-1.00815	-1.07384	-0.766989	0.220203	1.87273	0.138882	-0.347174	1.01637
R_ETOHtm	Ethanol transport to mitochondria diffusion	0.433088	0.82706	0.119006	1.2098	0.356684	-0.100134	0.526783	-0.211832	-1.53546	-0.516336	-2.66415	0.406675	0.929814	-0.346109	0.56511
R_ECOAH11p	3 hydroxyacyl CoA dehydratase 3 hydroxyhexacosyl CoA peroxisomal	-0.982215	-0.593508	-1.67195	-1.11645	1.26323	1.37244	0.169699	-0.0173176	-0.246216	-0.409759	0.488486	0.93125	1.20484	0.869011	-1.26154
R_EX_ergst_e	Ergosterol exchange	-0.993214	0.28645	2.08656	0.661447	0.959611	0.34262	0.899819	0.883173	0.170232	-0.0626947	-1.05176	-1.05176	-1.0275	-1.05121	-1.05176
R_EX_2hb_e	2 Hydroxybutyrate exchange	-1.2026	-1.21371	-1.07929	-0.868737	-0.671758	-0.480641	-0.0396108	-0.136633	0.537338	1.13394	2.10355	-0.149029	1.47284	0.510508	0.0838311
R_EX_etoh_e	Ethanol exchange	-0.842118	-0.795259	-1.04398	-0.40205	0.393071	1.42507	1.31731	1.00815	1.07384	0.766989	-0.220203	-1.87273	-0.138882	0.347174	-1.01637
R_5AOPtm	5 Aminolevulinate mitochondrial transport	1.01391	0.749782	1.58867	1.02163	-1.17929	-1.33072	-0.368777	0.0784104	0.293839	0.496503	-0.58735	-0.803407	-1.39837	-0.828907	1.25407
R_EX_fe2_e	Fe2+ exchange	0.829032	-0.846946	-1.35628	-0.534386	1.2124	1.01373	0.591942	1.2124	0.610969	-0.415316	1.2124	-1.00369	-1.45866	-0.998447	-0.0691446
R_EX_2mbac_e	2 methylbutyl acetate exchange	0.449325	0.827351	-0.871417	0.0605182	-1.97424	-1.10469	-0.370003	-0.659729	-0.853185	1.65754	0.785159	1.3417	0.121737	0.833313	-0.243368
R_EX_2mbald_e	2 methylbutyraldehyde exchange	-0.237037	-0.637411	-0.582239	0.424064	1.47974	0.339119	0.155641	-0.704024	-1.04451	-0.0814588	-0.308563	2.8254	-0.664273	-0.718965	-0.245493
R_EX_2mbtoh_e	2 methyl 1 butanol exchange	-1.01788	-0.809837	-1.37458	0.916239	0.66524	0.504093	0.216283	0.581192	0.913521	0.637739	-0.647254	2.09523	-0.774654	-1.0802	-0.82513
R_EX_2mppal_e	2 methylpropanal exchange	0.292186	0.288329	-0.445268	0.862041	0.713389	1.28233	0.736616	-0.251135	-1.1009	0.107235	-1.76875	1.87407	-0.989298	-0.859538	-0.74131
R_EX_2phetoh_e	2 phenylethanol exchange	-2.60824	-0.222282	-0.75466	-0.0610575	-0.288375	0.933842	0.735475	0.711486	1.0132	0.161506	0.29209	0.979073	0.0596332	0.528925	-1.48062
R_EX_3c3hmp_e	3 Carboxy 3 hydroxy 4 methylpentanoate exchange	-0.0755113	1.56426	0.737442	2.75058	-0.232725	-0.683423	-0.0601935	-0.543181	-0.683423	0.355326	-0.683423	-0.683423	-0.395461	-0.683423	-0.683423
R_6PGLter	6 phospho D glucono 1 5 lactone endoplasmic reticular transport via diffusion	0.303182	-0.0773862	-2.36461	-0.564592	-0.940669	-0.156216	-0.8639	-0.839087	0.0672282	0.357851	1.44561	0.990731	1.02462	0.620458	0.996774
R_EX_3mbald_e	3 Methylbutanal exchange	-0.32569	0.0863567	0.47437	0.417434	2.89943	-0.14438	0.29237	-0.636449	-1.02814	-0.43984	-0.943289	1.13484	-0.371016	-0.727447	-0.688541
R_EX_for_e	Formate exchange	-0.864224	-0.294234	0.0451998	-0.391872	0.206551	0.87352	1.78297	1.64522	1.4141	0.141515	-1.16141	-0.869173	-0.68175	-0.808995	-1.03741
R_EX_3mop_e	3mop exchange	-0.642902	-0.57011	-0.575218	2.18664	0.718182	-0.321337	1.44019	-0.59469	-0.580509	0.931962	-1.15905	1.07772	-0.298552	-0.766693	-0.845652
R_8AONNt2	8 Amino 7 oxononanoate reversible transport via proton symport	0.378441	0.378441	0.378441	-2.32513	0.378441	0.378441	-2.5946	0.378441	0.378441	0.378441	0.378441	0.378441	0.378441	0.378441	0.378441
R_EX_4abut_e	4-Aminobutanoate exchange	0.307543	-1.03371	1.52093	-0.331221	-0.373062	-0.962143	-1.19417	-1.16818	-1.06005	0.0693048	0.960078	0.462881	1.49748	1.427	-0.122682
R_EX_fum_e	Fumarate exchange	-0.37372	-0.387827	-0.633712	-0.39619	-1.00898	-0.29727	0.784398	0.362406	0.612101	3.07471	-0.875935	-0.264856	0.296518	-0.174721	-0.716926
R_EX_g3pc_e	Sn-Glycero-3-phosphocholine exchange	0.712358	1.06899	1.59422	0.231086	-0.186035	-1.47095	-1.21389	-1.02696	-0.57848	-0.535189	-0.733342	-0.451172	1.60058	1.04905	-0.0602643
R_EX_4abz_e	4 Aminobenzoate exchange	-1.35514	-0.228099	-0.526231	0.510684	-1.11829	0.175077	0.916529	-0.133317	1.1195	1.61642	-0.315892	1.83281	-0.982567	-0.787384	-0.724101
R_AABTN	4 acetamidobutyrate deacetylase	-0.681743	0.413857	1.27826	-0.36829	0.498844	0.465854	1.51474	0.748086	0.7433	0.804534	-1.99435	-1.04948	-0.538826	-0.811902	-1.02289
R_EX_5aop_e	5 Amino 4 oxopentanoate exchange	-1.01391	-0.749782	-1.58867	-1.02163	1.17929	1.33072	0.368777	-0.0784105	-0.293839	-0.496503	0.58735	0.803407	1.39837	0.828907	-1.25407
R_EX_g3pi_e	Sn-Glycero-3-phospho-1-inositol exchange	-0.982849	-0.594061	-1.67061	-1.11687	1.26666	1.37553	0.172644	-0.0170593	-0.244389	-0.409607	0.48676	0.927669	1.20175	0.86728	-1.26285
R_EX_8aonn_e	8 Amino 7 oxononanoate exchange	-0.379992	-0.379992	-0.379992	2.32381	-0.379992	-0.379992	2.59576	-0.379992	-0.379992	-0.379992	-0.366549	-0.37312	-0.379992	-0.379992	-0.379992
R_EX_Nbfortyr_e	N N bisformyl dityrosine exchange	-1.00144	0.443332	0.592692	0.829172	0.895596	-0.227383	0.375402	-0.147443	2.45389	-0.817744	-1.36343	-1.34591	-0.593154	-0.165986	0.072409
R_EX_abt_e	L Arabinitol exchange	-0.973038	-0.591336	-1.68105	-1.10886	1.24454	1.37209	0.164155	-0.029279	-0.253274	-0.416462	0.486288	0.945939	1.21436	0.879557	-1.25363
R_EX_ac_e	Acetate exchange	0.0141506	0.671159	2.57965	0.283305	-0.410237	-0.819782	-0.736959	-0.952533	-0.47486	0.332551	-1.30278	-0.721446	1.21521	0.630951	-0.308381
R_EX_acald_e	Acetaldehyde exchange	1.29716	0.179901	0.590587	-0.966394	-0.489776	-1.40251	-1.13839	-0.50206	-1.67383	-0.244288	0.573899	0.60147	0.788528	1.52998	0.855722
R_EX_aces_e	Acetic ester exchange	0.452192	0.742864	-0.875388	-0.177115	-2.01993	-0.84025	0.072459	-0.428097	-0.676096	2.01684	0.893774	-0.334213	0.229073	1.3489	-0.40502
R_EX_galur_e	D-Galacturonate exchange	-0.978688	-0.583388	-1.65509	-1.10428	1.27896	1.3781	0.180526	-0.00747003	-0.233024	-0.402995	0.47877	0.907697	1.19515	0.862398	-1.31666
R_EX_gam6p_e	D-Glucosamine 6-phosphate exchange	-0.131134	-1.1092	-2.08799	0.0819033	0.198946	0.0890759	1.85165	1.17811	-0.519946	-0.148105	-0.00710668	-0.59068	-0.233192	1.66442	-0.236754
R_EX_gcald_e	Glycolaldehyde exchange	-0.961798	-0.609973	-1.74135	-1.10977	1.22032	1.38046	0.175392	-0.0106167	-0.218397	-0.395235	0.519812	0.935571	1.17407	0.874597	-1.23308
R_EX_glc__D_e	D-Glucose exchange	-1.17229	-0.253637	0.838688	-0.020402	2.01233	0.513755	0.945149	0.536541	0.236213	0.452541	-0.131398	0.274437	-1.34048	-1.57354	-1.31791
R_EX_gln__L_e	L-Glutamine exchange	-0.210953	0.451082	-0.0351439	-0.294621	-0.607866	-0.45663	-0.430176	-0.275302	-0.574338	-0.0120703	-0.708667	-0.5445	3.26904	0.892321	-0.462169
R_EX_glu__L_e	L-Glutamate exchange	-0.344856	0.483613	-0.183841	-0.356698	-0.548361	-0.518261	-0.402199	-0.0868162	-0.560974	0.488606	-0.777275	-0.419955	3.30119	0.469382	-0.543554
R_EX_glx_e	Glyoxylate exchange	-0.674845	-0.360636	1.63442	2.7403	-0.0401229	0.0579627	-0.107561	-0.294641	-0.517096	0.608033	-0.900154	-0.833284	0.0758242	-0.595197	-0.793005
R_EX_akg_e	2-Oxoglutarate exchange	-0.327861	0.821982	-0.202476	-0.381153	-0.685784	-0.556515	-0.151807	-0.159484	-0.655088	0.397079	-0.831503	-0.294245	3.23877	0.297306	-0.509216
R_EX_ala__L_e	L-Alanine exchange	0.649898	1.32755	0.810519	-0.507739	-0.170203	-1.15318	0.0678365	-0.228564	-1.21355	-2.16954	0.161006	0.712883	1.54864	-0.341665	0.506105
R_EX_gly_e	Glycine exchange	-1.81702	-0.734808	0.135132	1.00484	-0.124775	0.300367	-0.0180859	0.454367	2.19709	0.367946	-0.688099	-0.0596695	0.459427	0.280692	-1.75741
R_EX_glyc_e	Glycerol exchange	-2.1248	0.488163	-0.218979	1.67042	-1.28303	0.0517674	-0.149904	-0.0421676	-0.252976	0.674524	1.38076	-1.28021	-0.0681469	0.574484	0.580075
R_AACTOOR	Aminoacetone:oxygen oxidoreductase(deaminating)(flavin-containing)	-0.162813	0.528896	0.40325	0.267525	1.02344	0.688466	0.610645	0.57969	0.588302	0.417996	-2.65325	-1.79541	0.243759	-0.133997	-0.606497
R_EX_gthox_e	Oxidized glutathione exchange	-0.373268	-0.373268	-0.373268	3.01079	-0.373268	-0.373268	-0.311028	-0.373268	-0.373268	1.77946	-0.373268	-0.373268	-0.373268	-0.373268	-0.373268
R_EX_gthrd_e	Reduced glutathione exchange	-0.368399	-0.487306	-1.58227	-0.938652	1.92167	0.541722	-0.755385	-1.26623	0.367721	-0.675798	1.23146	0.438123	0.632105	1.15583	-0.214599
R_EX_arab__D_e	D Arabinose exchange	-0.148371	0.324921	-0.228398	-0.324308	-0.322426	-0.379757	-0.249025	-0.465055	-0.228591	-0.161688	3.54282	-0.5948	-0.291349	-0.298781	-0.175193
R_EX_h2o_e	H2O exchange	-0.298575	0.648626	1.52927	0.421013	0.983619	-0.326117	0.227851	0.314267	0.828377	0.420514	-1.58879	-2.42889	-0.0795875	-0.675273	0.0236861
R_AASAD1	L aminoadipate semialdehyde dehydrogenase NADPH	1.50845	-0.468157	0.417497	-0.341423	2.54302	-0.955138	-0.656804	-0.239908	-0.952904	1.06627	-1.00414	-0.069077	-0.24333	-0.149638	-0.454707
R_EX_h_e	H+ exchange	0.975475	0.545026	1.21883	1.12046	0.773447	-1.79545	-0.957391	-1.07974	-0.772228	-0.908414	1.06784	-0.319714	-0.663131	-0.188308	0.983295
R_EX_asn__L_e	L-Asparagine exchange	-0.838311	-0.793608	0.538127	0.74274	-0.0329921	-0.132336	0.360646	0.621781	1.18504	2.3661	-1.06196	0.065934	-0.816145	-0.930874	-1.27413
R_EX_asp__L_e	L-Aspartate exchange	-0.568038	-0.486185	-0.0170189	-0.467095	-0.0635249	-0.201268	0.118679	0.517	0.743655	3.23555	-0.811335	-0.505787	-0.19909	-0.445483	-0.850057
R_EX_btd_RR_e	Unknown	1.65941	0.187002	-0.573276	-0.743444	-0.227444	-0.991557	-1.16311	-0.319666	-0.597434	0.170336	1.09631	-1.23263	-0.242317	1.83566	1.14216
R_EX_btn_e	Biotin exchange	-0.513622	-0.102306	-0.513622	-0.513622	2.45046	-0.513622	-0.513622	-0.513622	2.11491	0.905488	-0.513622	-0.513622	-0.513622	-0.232331	-0.513622
R_EX_hexc_e	Hexacosanoate n C260 exchange	-0.982836	-0.594096	-1.67062	-1.11686	1.26653	1.37564	0.172634	-0.0171418	-0.244419	-0.40963	0.486858	0.927817	1.20167	0.867227	-1.26279
R_AASAD2	L aminoadipate semialdehyde dehydrogenase NADH	2.01644	-0.0301743	0.174854	-0.602539	0.275986	-0.96874	-0.485085	0.721358	-0.435057	1.93236	-1.5671	-0.590005	-0.167755	0.561326	-0.835875
R_EX_his__L_e	L-Histidine exchange	0.20347	-0.279414	-0.903774	-0.213134	1.00714	0.213275	0.19899	0.933101	2.42166	0.212356	-1.574	-0.523419	0.143026	-1.50072	-0.338559
R_EX_iamac_e	Isoamyl acetate exchange	0.537414	1.48216	0.365613	0.73414	-0.979051	-1.70271	-0.549727	-0.924204	-1.52137	1.02518	-0.235127	1.20903	0.558055	0.563146	-0.56256
R_EX_iamoh_e	Isoamyl alcohol exchange	-0.610088	0.645883	0.869331	0.820091	2.29827	-0.0723092	0.598896	-0.0244276	-0.684788	-0.313597	-1.71036	0.499741	-0.146364	-0.993033	-1.17725
R_EX_ibutac_e	Isobutyl acetate exchange	0.782194	1.38979	-0.589621	0.320778	-2.13139	-1.09461	-0.412114	-0.411105	-0.762843	1.62394	-0.185312	0.872711	0.0991975	0.872545	-0.374157
R_EX_chol_e	Choline exchange	-0.539407	-1.37551	-0.559632	0.225395	1.40808	-2.06976	0.564616	0.651809	0.570264	0.133373	0.13745	-0.97811	1.43058	0.906577	-0.505717
R_EX_cit_e	Citrate exchange	-0.610466	0.705354	0.165301	0.957878	-0.841855	-0.817333	1.90767	0.304265	-0.682474	1.98947	-0.841855	-0.841855	0.15631	-0.708557	-0.841855
R_EX_co2_e	CO2 exchange	-1.05247	0.118554	-1.67967	-0.400476	-0.225405	0.953721	0.915891	1.00785	1.34836	0.855796	-1.15339	-0.359078	0.0125964	1.05628	-1.39856
R_EX_crn_e	L-Carnitine exchange	0.71201	-0.566349	0.632758	-0.566349	-0.566349	-0.566349	2.97092	-0.566349	0.153987	-0.529489	-0.566349	1.07691	-0.566349	-0.486307	-0.566349
R_EX_cys__L_e	L-Cysteine exchange	-1.10675	-0.860155	-1.20114	1.07374	-0.0638369	0.193498	0.107646	0.0543572	0.799898	2.5485	0.475627	-0.35648	0.241214	-1.05477	-0.851356
R_EX_dann_e	7 8 Diaminononanoate exchange	0.226363	1.5814	-0.424247	0.0132246	-0.494614	0.229594	-0.586589	-0.282953	-0.435249	0.515079	-1.74966	-1.74966	1.47958	1.27033	0.407406
R_EX_ibutoh_e	Isobutyl alcohol exchange	-0.110805	0.743783	-0.612233	0.794772	-0.546884	1.03733	0.601213	1.24005	0.942852	0.587546	-2.38711	0.202082	-0.746383	-0.650965	-1.09525
R_EX_id3acald_e	Indole 3 acetaldehyde exchange	0.455411	0.069025	0.0689583	-0.629578	0.697903	-0.554856	0.180609	-1.21233	-1.54711	-0.993314	0.097067	2.7393	0.171524	0.0526546	0.404737
R_EX_ile__L_e	L-Isoleucine exchange	-1.14805	-0.959695	-1.11222	0.945666	0.316124	1.47333	-0.187441	0.552268	0.0828609	1.88551	-0.898927	0.962821	-0.151464	-0.607798	-1.15299
R_EX_ind3eth_e	Indole 3 ethanol exchange	-0.207294	0.795538	-0.459166	-1.51877	-1.33048	-1.29466	0.0946834	0.0678896	0.796262	-1.11253	0.266535	1.36173	1.49843	1.13802	-0.0961834
R_EX_inost_e	Myo-Inositol exchange	-1.01655	-0.60629	-1.64094	-1.23725	1.14076	1.48077	0.270624	0.0278365	-0.230681	-0.352083	0.549303	0.801271	1.19773	0.851327	-1.23583
R_EX_dca_e	Decanoate (n-C10:0) exchange	-0.982849	-0.594063	-1.67061	-1.11687	1.26665	1.37554	0.172645	-0.0170598	-0.24439	-0.409608	0.486763	0.927675	1.20174	0.867277	-1.26285
R_EX_ddca_e	Dodecanoate (n-C12:0) exchange	-0.982849	-0.594063	-1.67061	-1.11687	1.26665	1.37554	0.172645	-0.0170598	-0.24439	-0.409608	0.486763	0.927675	1.20174	0.867277	-1.26285
R_EX_k_e	K+ exchange	0.669755	0.746236	-1.79648	0.746236	-2.30812	-0.208981	0.746236	-0.320282	-0.94721	-0.212489	0.746236	-0.0998462	0.746236	0.746236	0.746236
R_EX_lac__D_e	D-lactate exchange	0.471353	0.181281	-1.25092	-2.30071	0.504348	-0.433285	-0.176054	-0.267952	-0.102654	-0.39703	-0.65697	0.976356	1.23699	1.7421	0.473152
R_AATA	2 aminoadipate transaminase	2.01998	-0.043416	0.183646	-0.600358	0.345628	-0.977258	-0.494634	0.699548	-0.45439	1.92452	-1.56487	-0.580019	-0.171537	0.545451	-0.83229
R_EX_lac__L_e	L-Lactate exchange	-0.41532	-0.973582	-1.58647	-1.23623	1.1402	1.03989	-0.948382	1.11737	0.55649	1.7064	-0.112054	0.742087	-0.396169	-0.0322214	-0.602008
R_EX_lanost_e	Lanosterol exchange	2.3014	-0.676483	-0.677408	-0.648029	-0.677408	-0.677408	-0.677408	-0.677285	-0.677408	-0.65797	-0.220581	0.812748	0.646842	1.68406	0.822333
R_EX_dttp_e	DTTP exchange	1.62645	-0.563688	-0.522234	0.186908	0.680914	-0.460618	-1.31242	-0.724687	-0.617714	-0.171352	-0.217916	-1.006	0.66194	2.42839	0.0120272
R_EX_leu__L_e	L-Leucine exchange	-0.861332	-0.125194	-0.213954	0.310337	1.35775	0.0908518	2.80817	-0.396249	-0.869147	0.26278	-0.973649	-0.143141	0.22096	-0.355777	-1.1124
R_ABTA	4-aminobutyrate transaminase	-1.00003	2.07953	1.00315	-0.704044	-0.383429	0.67638	0.909689	-0.229343	0.200681	0.913915	-1.1755	-1.00944	0.687402	-0.955526	-1.01343
R_EX_lys__L_e	L-Lysine exchange	1.91188	0.15199	0.728514	-0.268125	0.353004	-1.04181	-0.444792	0.853107	-0.402129	1.96914	-1.1062	-0.994166	-0.764286	-0.0854879	-0.86063
R_EX_mal__L_e	L-Malate exchange	-0.616003	-0.27767	-0.186555	-0.308123	-0.712039	-0.273848	0.762989	0.561065	1.1999	2.86068	-1.0167	-0.618982	-0.0887374	-0.469892	-0.81609
R_EX_ribflv_e	Riboflavin exchange	-0.981082	-0.597307	-1.67199	-1.1207	1.26765	1.3693	0.178432	-0.0150787	-0.238889	-0.411561	0.475651	0.92292	1.20433	0.878621	-1.26029
R_EX_sbt__D_e	D-Sorbitol exchange	0.105906	0.056235	-1.58196	0.219307	-1.23626	0.156626	-0.726301	-0.766042	-0.595528	-0.510015	-0.143781	1.94605	1.44229	1.49895	0.134522
R_ABTt	L arabinitol transport via passive diffusion	0.973039	0.591336	1.68105	1.10886	-1.24454	-1.37209	-0.164155	0.0292791	0.253274	0.416462	-0.486288	-0.945939	-1.21436	-0.879557	1.25363
R_EX_met__L_e	L-Methionine exchange	0.616779	-0.226171	-0.898523	-1.08853	-0.070546	0.222707	-0.043172	1.87294	0.447632	1.72255	1.07126	-0.939901	-1.4152	-0.665457	-0.606365
R_EX_mmet_e	S-Methyl-L-methionine exchange	-0.258199	-0.258199	-0.258199	-0.258199	-0.258199	-0.258199	-0.258199	-0.258199	-0.258199	-0.258199	3.61478	-0.258199	-0.258199	-0.258199	-0.258199
R_EX_na1_e	Sodium exchange	0.137731	-0.262894	0.0547474	0.680742	-2.89475	0.680742	-0.0271988	0.680742	0.680742	0.579958	0.0225733	-0.148944	0.680742	0.680742	-1.54568
R_EX_nac_e	Nicotinate exchange	-1.14893	-0.0348518	-0.511065	0.374427	1.82495	0.987272	0.491033	-0.254868	-0.313433	-0.143164	-0.834936	-1.21806	0.805693	1.52374	-1.5478
R_EX_ser__L_e	L-Serine exchange	-0.585405	0.224197	-0.493992	-0.133593	-0.935178	-0.447036	-0.799055	0.367967	1.71875	-0.223267	-1.21618	-0.121377	2.41853	0.862608	-0.636967
R_EX_so3_e	Sulfite exchange	-1.33332	-0.111951	0.123766	1.28143	1.28141	1.31849	1.26609	0.400412	0.625484	-0.528798	-1.40315	-0.0529692	-1.00749	-0.823873	-1.03552
R_EX_so4_e	Sulfate exchange	1.32546	0.339552	0.173189	-1.24536	-1.27755	-1.20105	-1.18988	-0.625949	-0.799065	-0.219993	1.04019	0.3111	1.1221	1.03759	1.20967
R_EX_spmd_e	Spermidine exchange	0.562866	-1.38576	-0.909931	0.18738	0.206342	-1.45106	-0.809228	-1.55524	-0.161778	0.677666	1.31346	1.20717	0.378391	1.29036	0.449362
R_EX_srb__L_e	L Sorbose exchange	-0.960017	-0.572269	-1.65299	-1.23341	1.27336	1.36446	0.187196	-0.00727142	-0.245648	-0.392532	0.516169	0.843597	1.21599	0.892594	-1.22924
R_EX_succ_e	Succinate exchange	0.515672	-0.121195	-1.16139	-0.838148	-1.49556	-0.6823	-0.401113	-0.0497125	0.258108	0.555098	2.45684	0.904526	-0.967576	0.748074	0.278676
R_EX_nadp_e	Nicotinamide adenine dinucleotide phosphate exchange	-0.89834	-0.129946	0.726732	0.82822	1.13097	-0.142366	1.06701	0.362432	1.95357	0.303649	-1.20949	-1.08643	-0.996339	-0.843324	-1.06634
R_EX_nh4_e	Ammonia exchange	0.377281	0.66299	1.55966	0.700813	-1.3892	-0.10785	-1.95882	-0.58127	-0.33458	-0.974605	-0.677456	1.20043	-0.109604	1.00612	0.626089
R_EX_nmn_e	NMN exchange	0.166023	-0.528668	-1.1095	-1.64082	-0.723512	0.416775	-0.319145	0.392284	0.166843	-0.180505	1.47062	2.30729	0.306659	-1.03805	0.313715
R_EX_o2_e	O2 exchange	0.765562	-0.111092	-0.520847	-0.0549957	-1.35591	-1.18435	-0.811972	-0.557474	-0.948997	-0.230209	2.33041	1.05382	0.152381	0.341871	1.13181
R_EX_taur_e	Taurine exchange	-1.13775	1.17302	-0.71537	-1.13775	1.08965	1.07273	-0.118264	-1.13775	-1.13775	0.541574	-1.13775	1.42274	0.16013	0.0952164	0.967299
R_ABUTDm	Aminobutyraldehyde dehydrogenase mitochondrial	0.679254	-0.733906	-0.733906	-0.733906	-0.733906	-0.733906	-0.733906	-0.733906	-0.679842	0.167093	1.18344	-0.733906	1.67892	1.91144	0.930944
R_EX_thm_e	Thiamin exchange	-0.955541	-0.580001	-1.65308	-1.10335	1.25734	1.37559	0.209301	0.022786	-0.301977	-0.370336	0.469502	0.892231	1.19785	0.887296	-1.34761
R_EX_oaa_e	Oxaloacetate exchange	-0.270934	-0.278188	0.831145	0.474743	0.0569445	-0.932165	1.13891	-0.274419	0.178823	2.72374	-1.2934	-0.460032	-0.345135	-0.647062	-0.902967
R_ABUTt2r	4 aminobutyrate reversible transport in via proton symport	-0.307543	1.03371	-1.52093	0.331221	0.373062	0.962143	1.19417	1.16818	1.06005	-0.0693048	-0.960078	-0.462881	-1.49748	-1.427	0.122682
R_EX_orn_e	Ornithine exchange	-0.713528	-0.351485	-1.02706	-0.672619	-0.794952	1.90726	-0.814588	-0.804847	-0.0340889	0.127333	0.169551	2.2529	-0.209224	1.05176	-0.0864111
R_EX_thr__L_e	L-Threonine exchange	-1.64183	-1.44637	-0.639813	-0.049845	0.403941	0.0535465	-0.0472329	0.524106	1.26402	1.72755	0.0656524	1.61682	-0.589717	-0.760796	-0.48004
R_EX_thym_e	Thymine exchange	-0.573772	-0.433711	0.784772	1.04992	2.86033	0.504698	-0.684933	-0.542509	-0.486725	0.0994526	-0.89587	-0.919133	-0.0111179	0.0648709	-0.816274
R_EX_pacald_e	Phenylacetaldehyde exchange	-1.68074	-0.460096	-0.665518	-0.109576	0.4487	1.0535	0.791192	-0.316297	-0.592162	-0.134924	0.26332	2.58515	-0.274173	0.202446	-1.11083
R_EX_thymd_e	Thymidine exchange	-0.418604	-0.418604	-0.418604	-0.418604	-0.418604	3.18268	-0.418604	0.727988	-0.418604	1.11258	-0.418604	-0.418604	-0.418604	-0.418604	-0.418604
R_EX_tre_e	Trehalose exchange	0.447512	-1.14538	-0.335222	-0.709141	-0.873077	0.731643	0.576788	1.06976	1.7119	0.937148	0.0432247	0.598386	-1.77238	-1.33596	0.0548038
R_EX_trp__L_e	L-Tryptophan exchange	0.185435	-0.786849	0.450201	1.52337	1.2823	1.29903	-0.10099	-0.0165206	-0.720955	1.13786	-0.265288	-1.45633	-1.48472	-1.12457	0.0780474
R_EX_pepd_e	Peptide exchange	-0.258199	-0.258199	-0.258199	-0.258199	-0.258199	-0.258199	-0.258199	-0.258199	-0.258199	-0.258199	-0.258199	3.61478	-0.258199	-0.258199	-0.258199
R_EX_phe__L_e	L-Phenylalanine exchange	-1.65886	-0.965937	-1.15193	-0.128122	-0.305585	1.92075	0.28505	0.515169	0.284636	1.05628	-0.341582	0.877172	0.570622	0.51501	-1.47268
R_EX_pheac_e	Phenethyl acetate exchange	-1.18011	0.814363	-0.803295	-0.138692	-1.84932	-0.624421	0.0107876	-0.329122	-0.447321	1.4029	1.03695	1.24091	0.360715	1.32986	-0.824214
R_EX_pi_e	Phosphate exchange	-0.227947	1.13386	2.03832	-0.112948	-0.32238	0.0450049	-1.43667	-0.925569	0.626206	0.18949	0.0832422	0.759911	0.0275713	-2.09909	0.221
R_EX_pnto__R_e	Unknown	-0.614505	0.252312	1.47478	-0.113224	0.602267	0.430419	1.50302	0.588995	0.584116	0.759004	-2.02617	-1.02296	-0.442769	-0.966225	-1.00906
R_EX_ttdca_e	Tetradecanoate (n-C14:0) exchange	0.461666	1.35527	2.62374	0.681076	-0.142649	-1.08692	-1.07741	-0.670008	-0.459694	-0.278361	-0.144272	-1.08692	0.359761	-0.151217	-0.384065
R_EX_tyr__L_e	L-Tyrosine exchange	-1.8563	-0.333647	-1.04878	-1.05477	-0.572104	1.37363	0.376593	0.837849	-0.0194169	1.23497	-0.0156328	1.16922	0.999956	-1.13052	0.0389702
R_EX_urea_e	Urea exchange	-0.914213	-0.61428	0.178434	-0.587532	-0.373787	3.3222	0.33435	-0.0111359	0.190152	0.385822	-0.490451	-0.719975	-0.306956	-0.251	-0.141626
R_EX_val__L_e	L-Valine exchange	-0.79517	-0.0272943	-0.943669	0.353834	0.260495	1.2069	0.219489	0.423993	-0.246428	2.07685	-1.76866	1.04258	0.0728747	-0.587833	-1.28796
R_EX_xan_e	Xanthine exchange	0.419102	-0.426082	-0.603747	1.69226	-0.430544	-0.554499	-0.468202	-0.727338	0.468954	-0.562032	-0.762867	-0.70155	-0.341208	2.71417	0.283587
R_EX_pro__L_e	L-Proline exchange	0.59906	-0.474413	-0.923571	-0.739946	-1.05915	-0.695059	-0.790035	-0.502619	0.278256	1.17045	0.376489	0.206167	-0.422421	2.77158	0.205212
R_EX_ptrc_e	Putrescine exchange	0.109718	0.6267	-0.347635	-2.15667	-1.55875	-1.04536	0.113191	-0.27792	1.33714	0.158188	1.17633	1.11187	-0.265689	0.816008	0.20289
R_EX_pyr_e	Pyruvate exchange	-0.74376	-0.623602	-0.662181	2.76298	0.658051	-0.378633	0.796111	0.50401	-0.196373	0.842118	-1.19939	-0.705016	0.100573	-0.293833	-0.861051
R_EX_rib__D_e	D-Ribose exchange	-1.05381	-1.05381	-1.05381	-1.05381	-1.05381	0.25282	-0.940057	1.80398	1.45508	0.296719	0.870744	0.977538	0.143629	0.537662	-0.129061
R_ACACT1m	Acetyl CoA C acetyltransferase mitochondrial	0.771123	-0.243211	2.42139	0.337655	0.767168	-0.147096	0.677261	0.646173	-0.410092	-0.740863	-1.80252	-0.752912	-0.870835	0.108108	-0.761351
R_ACACT4p	Acetyl CoA C acetyltransferase octanoyl CoA peroxisomal	-0.982439	-0.593831	-1.67146	-1.11678	1.26434	1.37397	0.171926	-0.0172684	-0.245685	-0.409539	0.488213	0.927979	1.20338	0.869457	-1.26228
R_FA120ACPHi	Fatty-acyl-ACP hydrolase	0.971213	0.575389	1.68186	1.10017	-1.24377	-1.40664	-0.184587	0.00161634	0.243664	0.43202	-0.473195	-0.946764	-1.17234	-0.861128	1.28249
R_FACOAL161	Fatty acid CoA ligase hexadecenoate	0.613277	1.11053	1.81032	0.132604	-0.193113	-1.01937	-1.25577	-1.07508	-0.582622	-0.495928	-0.974788	-0.35425	1.56345	1.03911	-0.318372
R_FACOAL161p	Fatty acid CoA ligase hexadecenoate peroxisomal	0.983775	0.592835	1.66942	1.11509	-1.27047	-1.37941	-0.174719	0.0146198	0.242711	0.406559	-0.475212	-0.917158	-1.20273	-0.87201	1.2667
R_ACACT5p	Acetyl CoA C acyltransferase decanoyl CoA peroxisomal	-0.982465	-0.593847	-1.67139	-1.11678	1.26451	1.37407	0.17198	-0.0172478	-0.245603	-0.409536	0.488108	0.927944	1.20328	0.869319	-1.26233
R_FA140ACPHi	Fatty-acyl-ACP hydrolase	0.955622	0.554442	1.70078	1.07949	-1.21666	-1.43776	-0.200711	-0.017728	0.240058	0.457813	-0.457939	-0.968105	-1.13702	-0.854601	1.30233
R_FACOAL180	Fatty acid CoA ligase octadecanoate	0.61881	0.93374	1.38553	-0.0585007	-0.203236	-0.917117	-1.20799	-1.11935	-0.571713	-0.523714	-1.17734	-0.0791424	1.82964	1.3489	-0.258521
R_FACOAL181	Fatty acid CoA ligase octadecenoate	0.617579	1.11214	1.81663	0.138256	-0.199487	-1.02518	-1.25499	-1.07355	-0.58056	-0.493124	-0.976013	-0.358603	1.55511	1.03317	-0.311377
R_FACOAL182	Fatty acid CoA ligase octadecynoate	0.619333	1.1128	1.81922	0.140586	-0.202141	-1.02756	-1.25466	-1.0729	-0.579695	-0.491953	-0.9765	-0.360386	1.55171	1.03067	-0.308529
R_FACOAL240p	Fatty acid CoA ligase n C240 peroxisomal	0.982535	0.594052	1.67095	1.11677	-1.26593	-1.37413	-0.171661	0.0170911	0.245159	0.409506	-0.487052	-0.928792	-1.20283	-0.868121	1.26245
R_FA141ACPHi	Fatty-acyl-ACP hydrolase	0.97077	0.577175	1.67753	1.09916	-1.25409	-1.41106	-0.181816	0.00273038	0.248962	0.429956	-0.461069	-0.940353	-1.17568	-0.861648	1.27944
R_FACOAL260p	Fatty acid CoA ligase n C260 peroxisomal	-0.983056	-0.593889	-1.67048	-1.11662	1.26723	1.37593	0.172869	-0.0166732	-0.244342	-0.409032	0.485265	0.926148	1.20171	0.868297	-1.26335
R_FACOAL80p	Fatty acid CoA ligase octanoate peroxisomal	0.982837	0.594062	1.67055	1.11689	-1.26681	-1.37539	-0.172718	0.0169769	0.24444	0.409523	-0.486693	-0.927492	-1.2018	-0.867361	1.26298
R_FADFMNtm	FADFMN antiport	-0.980042	-0.584133	-1.6658	-1.12965	1.2786	1.38167	0.185098	-0.0247534	-0.23327	-0.399198	0.45451	0.925073	1.19658	0.865083	-1.26977
R_FA160ACPHi	Fatty-acyl-ACP hydrolase	0.85473	0.423704	1.78563	0.947563	-1.05953	-1.58584	-0.287931	-0.126106	0.215013	0.613402	-0.375339	-1.07467	-0.932912	-0.816278	1.41857
R_FA161ACPHi	Fatty-acyl-ACP hydrolase	0.951625	0.54466	1.66789	1.05963	-1.27262	-1.47586	-0.193283	-0.0219597	0.270329	0.465509	-0.391666	-0.926296	-1.14238	-0.850249	1.31467
R_FAS180	Fatty acid synthase n C180	0.170327	-0.573027	-1.62254	-0.929962	-0.0675806	0.255276	-0.110793	-0.51651	-0.115686	-0.285582	-1.24928	1.27408	1.77157	1.83038	0.169328
R_FAO182p_eveneven	Fatty acid oxidation	-0.984838	-0.593614	-1.66912	-1.11648	1.27244	1.37531	0.172444	-0.0134163	-0.241621	-0.406883	0.479259	0.921589	1.20094	0.869958	-1.26597
R_FAO80p	Fatty acid oxidation octanoyl CoA peroxisomal	-0.982408	-0.593813	-1.67153	-1.11677	1.26415	1.37386	0.171864	-0.0172914	-0.24578	-0.409541	0.488332	0.928017	1.20351	0.869618	-1.26222
R_FAS100	Fatty acid synthase n C100	-0.344336	-0.489949	-0.486032	-0.627656	-0.25011	1.52228	-0.28554	-0.42691	-0.461052	-0.221376	-0.273839	3.12627	-0.175041	-0.157238	-0.44947
R_FA180ACPH	Fatty acyl ACP hydrolase	-0.949372	-0.547074	-1.66318	-1.05405	1.34201	1.43651	0.182473	0.0169552	-0.276905	-0.452106	0.380682	0.824045	1.1944	0.877814	-1.31221
R_FA180ACPtm	Fatty acyl ACP mitochondrial transport	-0.949372	-0.547074	-1.66318	-1.05405	1.34201	1.43651	0.182473	0.0169552	-0.276905	-0.452106	0.380682	0.824045	1.1944	0.877814	-1.31221
R_FA180COAabcp	Fatty acyl CoA transport via ABC system	-0.982561	-0.593867	-1.67122	-1.11692	1.2653	1.37358	0.172168	-0.0170027	-0.245299	-0.409364	0.4879	0.927287	1.2034	0.869273	-1.26266
R_FA181ACPH	Fatty acyl ACP hydrolase	0.889247	0.524858	1.30639	0.900342	-1.98154	-1.2231	-0.0340989	0.0399946	0.452902	0.297387	0.00753084	0.113284	-1.52489	-0.964118	1.19582
R_FA182ACPH	Fatty acyl ACP hydrolase	0.977857	0.593699	1.62426	1.09307	-1.40671	-1.35875	-0.146129	0.0223624	0.284302	0.395208	-0.413069	-0.772433	-1.26762	-0.892446	1.2664
R_FAS100ACPm	Fatty acyl ACP synthase n C100ACP mitochondrial	-0.406347	-0.406347	-0.406347	-0.406347	-0.406347	0.504886	-0.406347	-0.406347	-0.406347	1.13453	-0.406347	-0.406347	-0.406347	3.23675	-0.406347
R_FAS100COA	Fatty acyl CoA synthase n C100CoA	0.62175	1.06808	1.70729	0.0863518	-0.203253	-1.0014	-1.24699	-1.09013	-0.579896	-0.50276	-1.03587	-0.284416	1.63464	1.1226	-0.296007
R_FAS120	Fatty acid synthase n C120	0.619608	1.1129	1.81962	0.140947	-0.202546	-1.02793	-1.25461	-1.0728	-0.579562	-0.491772	-0.976579	-0.360664	1.55117	1.03029	-0.30808
R_FAS120ACPm	Fatty acyl ACP synthase n C120ACP mitochondrial	-0.406377	-0.406377	-0.406377	-0.406377	-0.406377	0.504885	-0.406377	-0.406377	-0.406377	1.13516	-0.406377	-0.406377	-0.406377	3.23648	-0.406377
R_FAS120COA	Fatty acyl CoA synthase n C120CoA	0.621754	1.06808	1.70729	0.0863561	-0.203258	-1.0014	-1.24699	-1.09013	-0.579895	-0.502758	-1.03587	-0.28442	1.63464	1.1226	-0.296002
R_FAS140	Fatty acid synthase n C140	0.619627	1.11291	1.81965	0.140974	-0.202578	-1.02796	-1.2546	-1.07279	-0.579551	-0.491757	-0.976584	-0.360686	1.55113	1.03026	-0.308048
R_FAS140ACPm	Fatty acyl ACP synthase n C140ACP mitochondrial	-0.970996	-0.576281	-1.67971	-1.09967	1.24891	1.40885	0.183207	-0.0021713	-0.246304	-0.430993	0.467157	0.943574	1.17401	0.86139	-1.28097
R_FA260tp	Fatty acid peroxisomal transport	-0.983056	-0.593889	-1.67048	-1.11662	1.26723	1.37593	0.17287	-0.016673	-0.244342	-0.409032	0.485264	0.926147	1.20171	0.868298	-1.26335
R_FACOAL100p	Fatty acid CoA ligase decanoate peroxisomal	0.982836	0.594063	1.67055	1.11689	-1.26682	-1.37539	-0.172724	0.0169735	0.244442	0.409519	-0.486689	-0.927487	-1.20179	-0.867362	1.26298
R_FACOAL120p	Fatty acid CoA ligase dodecanoate peroxisomal	0.982835	0.594065	1.67055	1.11689	-1.26682	-1.37539	-0.17273	0.0169701	0.244444	0.409516	-0.486685	-0.927482	-1.20179	-0.867362	1.26299
R_FACOAL140	Fatty acid CoA ligase tetradecanoate	0.615136	0.870443	1.24024	-0.118487	-0.204132	-0.877043	-1.18317	-1.12424	-0.563804	-0.528465	-1.23126	0.00826537	1.89888	1.43575	-0.238113
R_FACOAL140p	Fatty acid CoA ligase tetradecanoate peroxisomal	0.982835	0.594066	1.67054	1.11689	-1.26683	-1.37539	-0.172737	0.0169662	0.244446	0.409512	-0.48668	-0.927475	-1.20179	-0.867362	1.263
R_FACOAL141	Fatty acid CoA ligase tetradecenoate	1.03175	0.692687	1.74408	1.07408	-0.986359	-1.43567	-0.289357	-0.140452	0.0883254	0.27207	-0.538245	-0.983401	-1.2482	-0.632586	1.35127
R_FACOAL141p	Fatty acid CoA ligase tetradecenoate peroxisomal	0.985769	0.592676	1.66979	1.11489	-1.27099	-1.38194	-0.174979	0.0146181	0.243235	0.405209	-0.476091	-0.91515	-1.19757	-0.875214	1.26574
R_FAS160	Fatty acid synthase n C160	0.174017	-0.572316	-1.62039	-0.927387	-0.0720068	0.251015	-0.111264	-0.517231	-0.114893	-0.285266	-1.25415	1.27362	1.77062	1.83119	0.174445
R_FAS160ACPm	Fatty acyl ACP synthase n C160ACP mitochondrial	-0.962488	-0.563068	-1.68238	-1.08488	1.24678	1.43284	0.190137	0.00879319	-0.250671	-0.446325	0.446329	0.945664	1.15705	0.85706	-1.29485
R_FAS160COA	Fatty acyl CoA synthase n C160CoA	0.174362	-0.572046	-1.61995	-0.927789	-0.0721218	0.250719	-0.111697	-0.517614	-0.115125	-0.284938	-1.25397	1.2734	1.77081	1.83146	0.174511
R_FAS161	Fatty acid synthase n C161	-0.214432	-0.463637	-0.463637	-0.463637	1.34748	-0.463637	-0.463637	-0.463637	-0.463637	-0.463637	-0.463637	-0.463637	-0.463637	2.95954	1.00742
R_FACOAL160	Fatty acid CoA ligase hexadecanoate	0.621799	1.0767	1.72882	0.096857	-0.203675	-1.00693	-1.24862	-1.08708	-0.579802	-0.500674	-1.02534	-0.298798	1.61914	1.10543	-0.297825
R_FACOAL160p	Fatty acid CoA ligase hexadecanoate peroxisomal	0.982834	0.594068	1.67054	1.11689	-1.26684	-1.37539	-0.172745	0.0169617	0.244448	0.409508	-0.486674	-0.927468	-1.20178	-0.867362	1.26301
R_FAS180ACPm	Fatty acyl ACP synthase n C180ACP mitochondrial	-0.949372	-0.547074	-1.66318	-1.05405	1.34201	1.43651	0.182473	0.0169552	-0.276905	-0.452106	0.380682	0.824045	1.1944	0.877814	-1.31221
R_G3PDm	Glycerol 3 phosphate dehydrogenase FAD mitochondrial	0.387393	0.82267	0.163289	-1.07988	2.06416	-0.283792	-0.564492	-0.61747	-0.865902	-1.02409	-1.49184	0.251652	0.741641	1.51698	-0.020329
R_FAS180COA	Fatty acyl CoA synthase n C180CoA	0.169849	-0.573367	-1.6231	-0.929361	-0.0674161	0.255668	-0.110198	-0.515979	-0.115363	-0.286114	-1.24958	1.27438	1.77135	1.83001	0.169214
R_GLUK	Glucokinase	0.634938	0.469621	-0.180343	0.221258	0.80834	-0.940156	-1.45441	-1.44961	-1.30957	-0.837184	0.529809	-0.248989	1.44113	1.27043	1.04473
R_FAS181	Fatty acid synthase n C181	-0.333661	-0.451714	-0.451714	-0.451714	1.36749	-0.451714	-0.451714	-0.451714	-0.451714	-0.451714	-0.451714	-0.451714	-0.451714	2.97546	0.959564
R_G3PT	Glycerol-3-phosphatase	1.17568	0.771447	1.19512	0.76969	-0.0167829	-1.13036	-1.02938	-0.601277	-1.89289	-0.23022	0.452875	-1.43373	0.384031	0.81714	0.768667
R_G5SADs	L-glutamate 5-semialdehyde dehydratase (spontaneous)	0.00980173	-0.439875	-0.348499	0.633753	1.63924	-0.140637	-1.27416	-1.85259	0.671023	1.39511	-0.538195	0.748397	-1.30145	0.761161	0.036911
R_G5SADrm	L glutamate 5 semialdehyde dehydratase reversible mitochondrial	0.091211	0.315216	-0.076516	-0.879201	-2.21112	-0.00564002	1.14062	1.79156	-0.667972	-1.17359	0.689	-0.0984694	1.18243	-0.0108922	-0.0866394
R_G5SD	Glutamate-5-semialdehyde dehydrogenase	1.28712	-0.168623	0.764077	-1.274	1.14347	-1.54495	-1.31064	-1.1317	-0.0161261	1.25588	-0.264979	0.27677	-0.627123	0.799303	0.811522
R_G5SD2	Glutamate 5 semialdehyde dehydrogenase	0.916614	0.311765	0.375675	-1.39016	-0.590123	-1.47075	-1.21456	-0.901494	1.21748	1.23194	-0.100354	-0.0687393	-0.590925	1.48404	0.789592
R_GLUN	Glutaminase	0.325534	0.280393	0.815552	-0.916019	0.767593	-0.201704	1.25916	-0.722771	0.0227008	-0.500908	0.103271	-2.88234	0.750635	0.583562	0.315339
R_GLUPRT	Glutamine phosphoribosyldiphosphate amidotransferase	0.0681311	-0.616001	-1.62251	-0.875184	0.0673009	0.263327	0.000415878	-0.498507	0.0907883	-0.271366	-1.41834	1.20611	1.73465	1.8264	0.0447776
R_G6PDA	Glucosamine-6-phosphate deaminase	-0.912448	0.476486	0.0713536	0.216829	0.286412	1.44606	1.17846	1.18822	-0.957245	0.284576	-0.822825	-2.44647	0.395104	-0.109887	-0.294627
R_FAS80ACPm_L	Fatty acyl ACP synthase n C80ACP mitochondrial lumped reaction	-0.406318	-0.406318	-0.406318	-0.406318	-0.406318	0.504983	-0.406318	-0.406318	-0.406318	1.1338	-0.406318	-0.406318	-0.406318	3.23703	-0.406318
R_G6PDH2r	Glucose 6-phosphate dehydrogenase	-1.55995	-0.989345	-1.7555	1.26097	0.602406	1.41325	0.35338	0.48136	0.734614	0.375954	-0.453859	1.01525	-0.136297	-0.245633	-1.09661
R_G6PDH2er	Glucose 6 phosphate dehydrogenase endoplasmic reticulum	-0.303182	0.0773862	2.36461	0.564592	0.940669	0.156216	0.8639	0.839087	-0.0672282	-0.357851	-1.44561	-0.990731	-1.02462	-0.620458	-0.996774
R_G6PI	Glucose 6 phosphate isomerase	-0.518572	0.0516832	-0.0455843	-0.776415	-1.32949	0.333115	1.48589	1.60942	1.45013	1.14593	-0.431703	-0.401127	-1.24211	-0.308688	-1.02248
R_G6PI3	Glucose 6 phosphate isomerase	0.52904	1.10309	-0.465697	-0.789875	-0.421054	-1.49433	-0.724426	-0.511999	-0.468766	0.0583065	0.443093	-1.19605	1.0943	2.25061	0.593751
R_G6Pter	Glucose 6 phosphate endoplasmic reticular transport via diffusion	-0.303182	0.0773862	2.36461	0.564592	0.940669	0.156216	0.8639	0.839087	-0.0672282	-0.357851	-1.44561	-0.990731	-1.02462	-0.620458	-0.996774
R_GALIGH	1 alpha D Galactosyl myo inositol galactohydrolase	0.378435	-1.47533	0.634552	0.381061	0.634552	0.634552	0.634552	0.634552	0.634552	0.500877	-2.78438	-0.53964	0.634552	-0.534919	-0.367969
R_GALKr	Galactokinase	-0.9956	-0.597743	-1.66006	-1.10508	1.26561	1.39839	0.196793	-0.00504853	-0.228099	-0.413186	0.47356	0.890584	1.20352	0.860577	-1.28423
R_GALS3	A-galactosidase (melibiose)	-0.995184	-0.591825	-1.65847	-1.11476	1.26713	1.38159	0.173745	-0.0184155	-0.243319	-0.411672	0.481001	0.927206	1.20266	0.866736	-1.26642
R_GALT	Galactose 1 phosphate uridylyltransferase	0.961703	1.12896	-0.257561	-1.15697	-1.15497	-1.15153	-0.170658	-1.02209	1.25457	0.223264	-0.908218	0.366081	1.13839	1.49316	-0.74413
R_GLUSx	Glutamate synthase NADH2	-0.485259	-0.271013	-0.439015	-0.315861	-0.766504	0.037051	-0.337877	1.8064	2.40667	1.34334	-0.516851	-0.803376	-0.605191	-0.486922	-0.565595
R_GLUTRS	Glutamyl-tRNA synthetase	0.0345504	0.426516	-0.815824	-0.332802	-0.708527	-0.345257	-0.700434	-0.644994	-0.645369	-0.388028	2.66569	-1.11669	1.27573	0.39654	0.8989
R_GLUTRSm	Glutamyl tRNA synthetase mitochondrial	-0.0308032	0.258334	-0.619942	-0.381381	-0.542588	-0.39771	-0.648629	-0.593744	-0.505269	-0.320353	3.17231	-0.871156	0.798751	0.0904376	0.591747
R_GLUt2r	L glutamate transport via proton symport reversible	0.344856	-0.483613	0.183841	0.356698	0.548361	0.518261	0.402199	0.0868162	0.560974	-0.488606	0.777275	0.419955	-3.30119	-0.469382	0.543554
R_GLUt5m	L glutamate transport into mitochondria via hydroxide ion antiport	-0.520323	-0.121709	-0.52429	-0.169032	-0.455309	-0.110438	-0.0275147	-0.183715	-0.414846	-0.500816	-0.438821	0.31894	3.50281	0.0539992	-0.40893
R_GLUt7	L glutamate transport out via proton symport vacuolar	-0.258199	-0.258199	-0.258199	-0.258199	-0.258199	-0.258199	-0.258199	-0.258199	-0.258199	-0.258199	-0.258199	3.61478	-0.258199	-0.258199	-0.258199
R_GLUt7m	Glutamate transport uniporter mitochondrial	-0.944959	-0.0471444	-1.05924	-0.551784	-0.997187	1.14725	1.33341	0.586701	-0.229248	-0.720871	1.56826	1.70506	-0.72643	-0.205448	-0.858379
R_GLXt	Glyoxylate transport	-0.674845	-0.360636	1.63442	2.7403	-0.0401229	0.0579627	-0.107561	-0.294641	-0.517096	0.608033	-0.900154	-0.833284	0.0758242	-0.595197	-0.793005
R_GLXtp	Glyoxylate transport peroxisomal	0.50126	0.604357	1.22971	2.7208	-0.911569	-0.906438	-0.218191	-0.167567	-0.282313	-0.0873555	-0.825197	-0.87391	-0.718524	-0.619851	0.554787
R_GLYAT	Glycine C-acetyltransferase	0.330425	0.330425	0.330425	0.330425	0.330425	0.330425	0.330425	0.330425	0.330425	0.330425	-3.44293	-0.852596	0.330425	0.330425	0.330425
R_GLYC3Ptm	Glycerol 3 phosphate shuttle	0.692964	1.133	0.132625	-0.746411	0.709142	-0.818876	-1.21675	-1.2898	-0.397123	-0.516546	-1.35423	0.240784	1.19734	1.85813	0.375748
R_GALUi	UTP-glucose-1-phosphate uridylyltransferase (irreversible)	-0.991779	-1.14748	-1.81646	-0.716661	0.574131	2.15472	0.137493	1.25539	0.43837	0.500634	0.422782	0.0505362	-0.376984	-0.708967	0.224283
R_GALt2	D galactose transport in via proton symport	-0.995798	-0.60382	-1.66133	-1.09464	1.26372	1.41571	0.220966	0.00899859	-0.21205	-0.414678	0.465628	0.851888	1.20414	0.853898	-1.30263
R_GAM6Pt	D glucosamine 6 phosphate reversible uniport	0.131134	1.1092	2.08799	-0.0819033	-0.198946	-0.0890759	-1.85165	-1.17811	0.519946	0.148105	0.00710668	0.59068	0.233192	-1.66442	0.236754
R_GAPD	Glyceraldehyde-3-phosphate dehydrogenase	-0.445709	0.378788	-1.74962	-0.864904	-0.764449	0.275447	0.697449	1.08701	1.25835	1.27463	-0.409927	-0.814516	-0.151911	1.42452	-1.19517
R_GLYCDy	Glycerol dehydrogenase NADP dependent	1.9882	0.606193	1.28994	0.166116	0.44508	-1.11375	-1.01787	-0.615749	-1.78527	-0.454353	-0.103379	-0.952435	0.389393	0.599546	0.558344
R_FAS80COA_L	Fatty acyl CoA synthase n C80CoA lumped reaction	0.62175	1.06808	1.70729	0.0863518	-0.203253	-1.0014	-1.24699	-1.09013	-0.579896	-0.50276	-1.03587	-0.284416	1.63464	1.1226	-0.296007
R_GLYCLm	Glycine cleavage system mitochondrial	-0.647815	-0.565013	0.166135	-0.205158	3.12426	-0.303384	-0.0726212	-0.257332	-0.5015	0.585944	1.09582	-0.54722	-0.616295	-0.586638	-0.66918
R_GLYCt	Glycerol transport via channel	-1.4254	0.897834	1.5207	2.27597	-1.04537	-0.344926	-0.908816	0.228193	-0.990408	0.491652	-0.0643264	-0.326772	0.181176	-0.461062	-0.0284418
R_GLYCt2	Glycerol transport via symport	-1.25764	0.905032	1.67173	2.23674	-0.958874	-0.379461	-0.961802	0.252092	-1.03625	0.441534	-0.252792	-0.183022	0.204754	-0.574306	-0.107732
R_GARFT	Phosphoribosylglycinamide formyltransferase	0.0681311	-0.616001	-1.62251	-0.875184	0.0673009	0.263327	0.000415878	-0.498507	0.0907883	-0.271366	-1.41834	1.20611	1.73465	1.8264	0.0447776
R_GAT1_SC	Glycerol 3 phosphate acyltransferase glycerol 3 phosphate yeast specific	-0.576213	0.150653	-0.350851	2.42144	-0.963095	1.42439	0.0137582	-0.0842182	1.14258	0.270978	-0.643867	-1.36081	-0.508288	-0.0481167	-0.888343
R_GAT2_SC	Glycerol 3 phosphate acyltransferase glycerone phosphate yeast specific	0.766921	1.01097	1.50603	-0.199309	-0.0623021	-1.45448	-1.20293	-1.02781	-0.756524	-0.588965	-0.690226	-0.141643	1.6887	1.08991	0.0616587
R_GBEZ	1 4 alpha glucan branching enzyme	-0.523484	-0.551731	-1.94395	-1.35839	-0.45468	1.93956	0.0981916	1.01392	1.45633	0.652004	-0.008623	-0.269761	0.27928	-0.0225601	-0.306109
R_GCALDt	Glycoaldehydye reversible transport	0.961798	0.609974	1.74135	1.10977	-1.22032	-1.38046	-0.175392	0.0106166	0.218397	0.395235	-0.519812	-0.935571	-1.17407	-0.874597	1.23308
R_GCALDtm	Glycoaldehyde mitochondrial transport	0.448722	-0.442594	0.401826	-0.442594	1.64682	-1.49471	0.527511	-0.442594	-0.442594	0.487811	-1.43412	0.578986	1.63796	-1.46007	0.429628
R_GCC2am	Glycine cleavage complex lipoamide mitochondrial	-0.623475	-0.554638	0.101019	-0.22343	3.10797	-0.245657	0.00382911	-0.34053	-0.517554	0.553004	1.16293	-0.506031	-0.638293	-0.634837	-0.644306
R_GCC2bim	Glycine cleavage system lipoamide irreversible mitochondrial	-0.623475	-0.554638	0.101019	-0.22343	3.10797	-0.245657	0.00382911	-0.34053	-0.517554	0.553004	1.16293	-0.506031	-0.638293	-0.634837	-0.644306
R_GCC2cm_copy1	Glycine cleavage complex lipoamide mitochondrial	0.683144	0.703575	1.43723	1.43848	-0.12735	-2.11498	0.0469326	-0.332067	-1.06658	-1.25298	-0.53928	-0.0930745	-0.0295814	0.114973	1.13156
R_GCCam	Glycine cleavage complex lipoylprotein mitochondrial	-0.651463	-0.567594	0.167703	-0.205463	3.11572	-0.301836	-0.0704516	-0.254964	-0.502493	0.59672	1.10476	-0.5494	-0.619058	-0.588884	-0.673306
R_GCCbim	Glycine cleavage complex lipoylprotein irreversible mitochondrial	-0.651463	-0.567594	0.167703	-0.205463	3.11572	-0.301836	-0.0704516	-0.254964	-0.502493	0.59672	1.10476	-0.5494	-0.619058	-0.588884	-0.673306
R_GLYGS	Glycogen starch synthase	-0.523484	-0.551731	-1.94395	-1.35839	-0.45468	1.93956	0.0981916	1.01392	1.45633	0.652004	-0.008623	-0.269761	0.27928	-0.0225601	-0.306109
R_GLYK	Glycerol kinase	-0.559794	-0.912493	-0.72421	-1.2665	0.89963	-1.06967	1.92084	1.2698	0.0165432	-1.10684	1.11785	0.479866	0.664835	-0.197068	-0.532788
R_GLYOX	Hydroxyacylglutathione hydrolase	0.453408	0.174165	-1.24765	-2.32774	0.561527	-0.396785	-0.141281	-0.252163	-0.0657718	-0.412758	-0.692481	0.953142	1.21566	1.72923	0.4495
R_GLYOXm	Hydroxyacylglutathione hydrolase mitochondrial	1.74272	-0.521994	-0.521994	-0.521994	0.112063	-0.503555	-0.521994	-0.521994	-0.521994	0.393811	0.110884	-0.521994	-0.521994	-0.521994	2.84202
R_GLYTRS	Glycyl-tRNA synthetase	-0.168125	0.541043	-0.841244	-0.617367	-0.919298	-0.576546	-0.833202	-0.763351	-0.71765	-0.473863	2.59624	1.04885	1.16086	0.12507	0.438575
R_GLYt2m	Glycine mitochondrial transport via proton symport	-0.638913	-0.561597	0.139504	-0.212918	3.11589	-0.278968	-0.0401589	-0.291386	-0.508619	0.575503	1.12668	-0.530844	-0.626435	-0.607538	-0.6602
R_GLYt2r	Glycine reversible transport via proton symport	1.81702	0.734808	-0.135132	-1.00484	0.124775	-0.300367	0.0180859	-0.454367	-2.19709	-0.367946	0.688099	0.0596695	-0.459427	-0.280692	1.75741
R_GCCcm	Glycine cleavage complex lipoylprotein mitochondrial	-0.651463	-0.567594	0.167703	-0.205463	3.11572	-0.301836	-0.0704516	-0.254964	-0.502493	0.59672	1.10476	-0.5494	-0.619058	-0.588884	-0.673306
R_GDPMANNtg	GDP mannose antiport	-0.321544	-0.15133	-0.460376	-0.4262	-0.486598	-0.503748	-0.414029	-0.440844	-0.420815	-0.392266	3.23361	1.29916	-0.0943979	-0.370637	-0.0499868
R_GMPS2	GMP synthase	0.512402	-0.740944	-1.52579	-0.071371	0.644854	0.00393273	-0.315432	-0.773039	-0.356737	-0.535632	-1.53872	1.03504	1.6331	1.77743	0.2509
R_GND	Phosphogluconate dehydrogenase	-1.56094	-0.989267	-1.74954	1.2626	0.60494	1.41384	0.355682	0.483614	0.734531	0.375066	-0.457694	1.01279	-0.138992	-0.247285	-1.09935
R_GNNUC	Ribosylpyrimidine nucleosidase	0.123064	0.495963	0.500441	0.291191	0.803693	1.51291	2.15783	-0.519683	-0.412131	0.203022	-0.954017	-0.989198	-1.10146	-1.05064	-1.06099
R_GDPtn	GDP nuclear transport	1.25638	-0.517138	-0.69049	-0.601129	-0.761607	-0.741948	-0.718042	-0.710936	-0.713309	-0.721098	2.07904	0.820591	-0.113798	0.414437	1.71905
R_GF6PTA	Glutamine-fructose-6-phosphate transaminase	-0.705592	-0.230774	-1.01248	0.193492	0.301767	1.05781	1.7673	1.43141	-0.934797	0.12389	-0.579732	-2.0135	0.157984	0.769971	-0.326756
R_GPDDA1	Glycerophosphodiester phosphodiesterase (Glycerophosphocholine)	-0.32752	0.477842	-0.298039	-0.435696	-0.43288	3.39377	-0.379231	-0.410359	-0.428493	-0.33116	-0.324755	0.697885	-0.427639	-0.402756	-0.370967
R_FBA	Fructose-bisphosphate aldolase	-1.16151	0.420736	-1.45534	-0.0966307	0.463544	0.345554	0.549257	0.877499	0.972963	1.299	0.0374222	-1.65395	-0.48663	1.23371	-1.34562
R_GGTT	Geranylgeranyltranstransferase	-0.563815	-0.106872	-0.563815	-0.563815	-0.563815	0.740385	-0.563815	-0.563815	-0.563815	-0.423409	-0.563815	2.90959	0.867561	-0.563815	1.08708
R_GHMT2r	Glycine hydroxymethyltransferase, reversible	-0.633688	0.131134	0.361671	0.480671	1.2691	-0.42528	0.20607	0.722492	2.20267	0.582527	-0.843859	-1.72858	-1.0727	-0.489027	-0.763197
R_GHMT2rm	Glycine hydroxymethyltransferase reversible mitochondrial	0.638913	0.561597	-0.139504	0.212918	-3.11589	0.278968	0.0401588	0.291386	0.508619	-0.575503	-1.12668	0.530844	0.626436	0.607538	0.6602
R_GRTT	Geranyltranstransferase	0.771123	-0.24321	2.42139	0.337656	0.767166	-0.147097	0.67726	0.646172	-0.410091	-0.740861	-1.80251	-0.752913	-0.870836	0.108107	-0.761349
R_GSNK	Guanosine kinase	-0.772725	-0.99313	-1.1323	-1.75713	-0.370057	-0.0558493	1.2351	0.923414	1.21904	0.349473	-0.316904	1.63729	0.0274672	0.757697	-0.751375
R_GSNt2	Guanosine transport in via proton symport	-0.992223	-0.588604	-1.66295	-1.12537	1.26215	1.37706	0.172747	-0.00871963	-0.249269	-0.403423	0.508685	0.932883	1.1984	0.847408	-1.26877
R_GK1	Guanylate kinase (GMP:ATP)	0.79855	-1.98219	-0.317107	1.56924	1.66282	-0.277174	0.0133462	0.0469695	0.354971	0.0299314	-0.969782	-1.22788	-0.203532	1.05204	-0.550205
R_GK2	Guanylate kinase GMPdATP	1.4213	-2.04366	-0.631343	-0.717447	0.900508	-0.195845	-0.00704659	0.130779	0.483311	0.415228	-0.674382	-1.10695	0.415376	1.91608	-0.305911
R_GLCGSD	Glucan 1 4 alpha glucosidase	1.06334	0.674265	0.0535733	0.392501	-0.204251	-0.65385	-1.53847	-1.06898	-0.861267	-0.864153	0.50438	-1.20321	1.81758	0.91813	0.970406
R_GLCGSDv	Glucan 1 4 alpha glucosidase vacuole	-0.793072	-1.22459	-1.40352	-0.267187	-0.289348	1.65266	0.701673	0.522008	1.63237	1.40782	-1.02564	0.00289918	0.0793126	-0.339463	-0.655926
R_GTHOr	Glutathione oxidoreductase	-0.946442	-0.365985	0.466104	0.577739	1.809	1.07482	1.10074	0.720509	0.479765	0.468795	-1.13799	-1.10941	-1.01582	-1.02865	-1.09318
R_GTHOXti	Oxidized glutathione irreversible uniport	0.39116	0.136516	-0.0901076	-1.36374	-0.134821	1.29569	-1.36374	-0.641883	-0.608473	-1.36374	1.78024	1.04913	-0.504167	1.04977	0.368142
R_GLCNtv	Glycogen vacuolar transport via autophagy	-0.793072	-1.22459	-1.40352	-0.267187	-0.289348	1.65266	0.701673	0.522008	1.63237	1.40782	-1.02564	0.00289918	0.0793126	-0.339463	-0.655926
R_FBA2	D Fructose 1 phosphate D glyceraldehyde 3 phosphate lyase	-0.721223	-0.654093	-1.61859	-1.50795	0.264751	1.18717	1.03809	0.951718	1.09945	0.812064	-1.42253	0.701803	0.229017	0.131533	-0.491205
R_GLCP	Glycogen phosphorylase	-1.10477	-0.62585	-1.3582	-0.582664	0.0150774	1.066	0.991323	1.16217	1.28066	1.02657	-0.174939	1.0072	-1.13946	-0.294422	-1.2687
R_GLCS2	Glycogen synthase UDPGlc	-0.459435	-0.0669744	-1.63187	-1.80627	-0.142468	0.436532	-0.633667	0.41614	0.94347	2.14827	0.681547	-0.625669	0.825838	0.0722396	-0.157682
R_GTHPi	Glutathione peridoxase	-0.946441	-0.365985	0.4661	0.577764	1.80899	1.07479	1.10075	0.720509	0.479767	0.468815	-1.13801	-1.10941	-1.01581	-1.02865	-1.09318
R_GTHPm	Glutathione peroxidase mitochondria	0.940986	0.626087	1.68632	1.17216	-1.24776	-1.30946	-0.122538	0.03894	0.272509	0.430289	-0.604245	-0.943522	-1.22694	-0.89454	1.18172
R_GTHRDabcv	Reduced glutathione via ABC system vacuolar	-0.45505	0.26982	-0.45505	-0.163134	-0.216802	-0.45505	-0.270059	-0.45505	-0.45505	-0.45505	3.43964	-0.45505	0.0412269	0.539715	-0.45505
R_GLCt1	Glucose transport uniport	1.17229	0.253637	-0.838688	0.020402	-2.01233	-0.513755	-0.945149	-0.536541	-0.236213	-0.452541	0.131398	-0.274437	1.34048	1.57354	1.31791
R_GLCtv	Glucose transport vacuolar	1.12159	-0.912476	-0.458607	-0.774895	-0.8934	0.298453	0.355299	0.670752	1.87895	0.870574	-0.159929	0.786362	-1.71364	-1.30748	0.238446
R_FBA3	Sedoheptulose 1,7-bisphosphate D-glyceraldehyde-3-phosphate-lyase	-0.272256	0.677794	-1.30015	-1.33303	-2.0517	-0.238996	0.359861	0.727952	0.908877	1.05809	-0.0790301	-0.319284	0.401155	1.67681	-0.216086
R_GLNS	Glutamine synthetase	-0.69626	-0.333219	-0.851187	-0.180743	-0.382609	0.556831	0.675421	2.085	1.4314	1.09674	-0.742793	-1.75677	-0.350604	0.0579521	-0.609172
R_GLNTRS	Glutaminyl-tRNA synthetase	0.168063	0.590954	-0.975586	-0.280298	-0.776294	-0.301724	-0.736804	-0.682579	-0.701874	-0.372401	1.80081	-1.37362	1.82393	0.634446	1.18298
R_GTHS	Glutathione synthetase	-0.678085	-0.678085	-0.678085	2.42252	-0.0638103	-0.678085	0.89811	-0.0551352	0.201405	1.89265	-0.678085	-0.678085	0.128948	-0.678085	-0.678085
R_GTMLT	G glutamyltransferase	-0.454821	0.26751	-0.454821	-0.159015	-0.220417	-0.454821	-0.272978	-0.454821	-0.454821	-0.454821	3.43888	-0.454821	0.0389108	0.545684	-0.454821
R_FBP	Fructose-bisphosphatase	0.0255357	0.0555185	-0.38581	1.72183	1.28564	-0.925568	-0.54341	-0.623938	-0.364996	0.638157	-1.04414	-1.15051	0.561957	1.81316	-1.06342
R_GLNt2r	L glutamine reversible transport via proton symport	0.210953	-0.451082	0.0351439	0.294621	0.607866	0.45663	0.430176	0.275302	0.574338	0.0120703	0.708667	0.5445	-3.26904	-0.892321	0.462169
R_GLNt6	L glutamine transport in via proton antiport vacuolar	-0.79977	1.00641	0.809722	0.644458	0.796424	-0.511916	-0.380425	-0.639152	-1.86629	-1.09217	0.357142	-0.626882	1.52086	1.39381	-0.612222
R_GTPCI	GTP cyclohydrolase I	-0.515186	-0.515186	-0.515186	-0.515186	-0.515186	2.80501	-0.515186	0.674989	-0.0306347	-0.515186	-0.0945208	-0.467273	-0.515186	1.7491	-0.515186
R_GTPCII	GTP cyclohydrolase II	0.155173	-0.576485	-1.63228	-0.937373	-0.0488389	0.272273	-0.107364	-0.512347	-0.118205	-0.289394	-1.23226	1.27622	1.77284	1.82741	0.150637
R_GTPH1	GTP diphosphohydrolase	-0.395898	-1.88143	0.0557921	0.021692	0.705799	-0.203398	1.82562	1.04388	1.60648	0.513431	-0.775377	-0.308747	-1.04178	-0.708933	-0.457128
R_GLNt7	L glutamine transport out via proton symport vacuolar	-0.79977	1.00641	0.809722	0.644458	0.796424	-0.511916	-0.380425	-0.639152	-1.86629	-1.09217	0.357142	-0.626882	1.52086	1.39381	-0.612222
R_GTPt2m	GTPGDP translocase mitochondrial electroneutral	1.03514	2.04921	-1.00493	-0.7344	-0.723445	-0.39296	-0.232377	-0.52963	-0.35448	-0.0544721	-0.0101267	-0.899072	-1.01129	1.66598	1.19686
R_GLPT	Glycylpeptide N tetradecanoyltransferase	-0.30929	-0.258746	-0.30929	-0.30929	-0.30929	3.59219	-0.30929	-0.30929	-0.30929	0.00850277	-0.30929	-0.30929	-0.268567	0.0195181	-0.30929
R_FBP26	Fructose 2 6 bisphosphate 2 phosphatase	-0.28109	-1.05119	0.210962	-1.37669	-0.853062	1.57584	1.33349	0.90647	1.12842	-0.890295	-0.936186	0.514388	1.00711	-0.559343	-0.728827
R_GLU5K	Glutamate 5-kinase	0.926232	0.304539	0.383711	-1.39301	-0.562178	-1.47717	-1.22047	-0.90863	1.20039	1.23666	-0.103555	-0.0629991	-0.593617	1.47738	0.792733
R_GLUCYS	Gamma-glutamylcysteine synthetase	-0.678085	-0.678085	-0.678085	2.42252	-0.0638103	-0.678085	0.89811	-0.0551352	0.201405	1.89265	-0.678085	-0.678085	0.128948	-0.678085	-0.678085
R_GLUDC	Glutamate Decarboxylase	-0.801982	2.00472	1.24484	-0.839306	-0.879299	0.237714	-0.0783123	-1.12665	-0.538465	0.783885	-0.114327	-0.570203	1.73331	-0.232797	-0.823128
R_GUAD	Guanine deaminase	0.955215	-0.41809	0.362355	2.38263	1.88032	-0.734685	-0.556601	-0.679709	-0.639516	-0.652497	-0.767144	-0.711046	-0.460279	-0.221237	0.260289
R_GUAPRT	Guanine phosphoribosyltransferase	-0.662488	-0.13442	1.49016	1.04875	1.32971	0.469468	1.64825	0.120491	-0.0595272	-0.205246	-0.899382	-1.41953	-1.22962	-0.774037	-0.722568
R_GUAt2r	Guanine reversible transport via proton symport	-1.0795	-0.513958	-1.5693	-1.30717	1.18433	1.37908	0.190172	0.119367	-0.274179	-0.294296	0.710981	1.021	1.15339	0.574132	-1.29405
R_GUAtm	Guanine mitochondrial transport via diffusion	0.3561	0.3561	0.3561	0.3561	0.3561	0.3561	0.3561	0.3561	-3.21916	-1.41014	0.3561	0.3561	0.3561	0.3561	0.3561
R_H2O2tn	Hydrogen peroxide nuclear transport	-1.45741	0.425805	0.527464	0.465128	0.871673	0.848874	0.728446	0.700988	0.686005	0.678073	-2.10687	-0.66363	0.200454	-0.233722	-1.67127
R_H2Ot	H2O transport via diffusion	0.299141	-0.646587	-1.52656	-0.422964	-0.984271	0.324059	-0.234538	-0.315269	-0.830575	-0.421145	1.59002	2.42779	0.0862214	0.676371	-0.0217006
R_GLUDxi	Glutamate dehydrogenase NAD	-0.810133	-1.00155	-1.10265	0.374177	-1.11669	0.830623	0.934659	1.45235	1.92232	0.883256	-0.263936	-0.610286	0.0015505	-0.620822	-0.872875
R_GLUDy	Glutamate dehydrogenase (NADP)	0.286006	0.163871	-0.128955	-1.54839	-1.36757	-1.99878	0.0822382	-0.876072	0.579379	1.01868	0.934273	0.122575	1.10491	0.690402	0.937436
R_H2Oter	H2O endoplasmic reticulum transport	-0.771123	0.24321	-2.42139	-0.337656	-0.767166	0.147097	-0.67726	-0.646172	0.410091	0.740861	1.80251	0.752913	0.870836	-0.108107	0.761349
R_FCLTm	Ferrochelatase mitochondrial	-0.214781	-0.331919	-0.349547	-0.341338	3.55092	-0.35046	-0.349466	-0.351032	-0.34397	-0.334916	0.380233	-0.229785	-0.358828	-0.207859	-0.167254
R_H2Otm	H2O transport mitochondrial	0.529253	-0.379878	-0.288354	-0.791054	-1.17338	-0.921516	-0.542067	-0.175917	-0.0614171	-0.866058	2.42653	1.1799	-0.749898	0.713984	1.09987
R_H2Otn	H2O transport nuclear	0.620084	0.171951	1.74837	0.588269	0.878912	-0.650919	-0.624071	-0.701555	-0.924209	-0.658973	-0.581205	-2.11851	0.948624	0.303876	0.999365
R_H2Otp	H2O transport peroxisomal	-0.983504	-0.594521	-1.67013	-1.11734	1.2675	1.37476	0.172528	-0.0169195	-0.243231	-0.408339	0.487034	0.926199	1.20181	0.867741	-1.26359
R_HCITSm	Homocitrate synthase	2.01998	-0.043416	0.183646	-0.600358	0.345628	-0.977258	-0.494634	0.699548	-0.45439	1.92452	-1.56487	-0.580019	-0.171537	0.545451	-0.83229
R_H2Otv	H2O transport vacuolar	-1.38954	0.735292	0.203007	0.787745	0.912167	0.0241297	-0.238788	-0.62043	-1.70205	-0.650917	-0.0425276	-0.856094	1.8837	1.3527	-0.398402
R_HCITSn	Homocitrate synthase	0.609299	0.147824	-1.03852	0.0514316	-0.743126	-0.259908	-0.958333	-0.716238	-0.66659	-0.114203	-0.121233	-1.22775	1.76907	1.52304	1.74523
R_FDH	Formate dehydrogenase	-0.469601	1.08501	1.96133	-0.856186	1.20583	-0.325709	-0.840875	-0.754856	-0.038483	-1.53412	-0.676052	1.26225	0.623299	-0.0163146	-0.625513
R_HACD10p	3 hydroxyacyl CoA dehydrogenase 3 oxohexacosyl CoA peroxisomal	-0.982214	-0.593509	-1.67195	-1.11645	1.26322	1.37244	0.169699	-0.0173183	-0.246216	-0.40976	0.488488	0.931253	1.20484	0.869009	-1.26154
R_HACD4p	3 hydroxyacyl CoA dehydrogenase 3 oxodecanoyl CoA peroxisomal	0.982439	0.593831	1.67146	1.11678	-1.26434	-1.37397	-0.171926	0.0172683	0.245685	0.409539	-0.488212	-0.927979	-1.20338	-0.869458	1.26228
R_FDNG	Formate dehydrogenase cytosolicmitochondrial	-0.849664	-0.413358	0.359752	-0.349052	-0.0932445	1.35903	1.47636	2.04922	0.913413	-0.135354	-1.00806	-0.814362	-0.769312	-0.79561	-0.929769
R_HACD5p	3 hydroxyacyl CoA dehydrogenase 3 oxodecanoyl CoA peroxisomal	0.982465	0.593847	1.67139	1.11678	-1.26451	-1.37407	-0.17198	0.0172477	0.245603	0.409536	-0.488108	-0.927944	-1.20328	-0.869319	1.26233
R_HACD6p	3 Hydroxyacyl CoA dehydrogenase 3 oxotetradecanoyl CoA peroxisomal	0.982489	0.59386	1.67134	1.11679	-1.26465	-1.37415	-0.172029	0.0172292	0.245531	0.409533	-0.488016	-0.927912	-1.20318	-0.869198	1.26237
R_HCO3E	HCO3 equilibration reaction	-0.613058	-0.175485	-1.72453	-0.536811	-0.843866	0.619826	0.6373	0.716768	0.951294	0.709111	0.576377	2.08909	-1.02322	-0.369197	-1.0136
R_HCO3Em	HCO3 equilibration reaction	-0.95304	-0.550784	-1.6975	-1.07441	1.22308	1.44441	0.200722	0.0198453	-0.243858	-0.462491	0.447423	0.963778	1.13541	0.854335	-1.30694
R_HCO3En	HCO3 equilibrium reaction nuclear	-0.620085	-0.17195	-1.74836	-0.588269	-0.878911	0.65092	0.624071	0.701555	0.924209	0.658973	0.581203	2.11851	-0.948624	-0.303876	-0.999366
R_HACD7p	3 hydroxyacyl CoA dehydrogenase 3 oxohexadecanoyl CoA peroxisomal	0.982511	0.593871	1.67127	1.1168	-1.26481	-1.3742	-0.172026	0.0172109	0.245463	0.409524	-0.487926	-0.927953	-1.20311	-0.869047	1.26241
R_HACD8p	3 hydroxyacyl CoA dehydrogenase 3 oxooctadecanoyl CoA peroxisomal	0.98251	0.593868	1.67124	1.11681	-1.26485	-1.37413	-0.171938	0.0172046	0.245471	0.409506	-0.487918	-0.928081	-1.20314	-0.868988	1.26243
R_HCO3tn	Bicarbonate nuclear transport via diffusion	0.620085	0.17195	1.74836	0.588269	0.878911	-0.65092	-0.624071	-0.701555	-0.924209	-0.658973	-0.581203	-2.11851	0.948624	0.303876	0.999366
R_HACNHm	Homoacontinate hydratase mitochondrial	2.01998	-0.043416	0.183646	-0.600358	0.345628	-0.977258	-0.494634	0.699548	-0.45439	1.92452	-1.56487	-0.580019	-0.171537	0.545451	-0.83229
R_FE2t	Iron II transport	-0.827948	0.838424	1.3449	0.527713	-1.209	-1.0115	-0.592153	-1.209	-0.611067	0.409314	-1.209	0.993727	1.50155	0.989034	0.0650197
R_HBZOPT6m	Hydroxybenzoate octaprenyltransferase mitochondrial	-0.492834	-0.492834	-0.492834	-0.492834	-0.492834	0.720875	-0.40263	-0.492834	-0.492834	-0.328595	-0.492834	3.06346	1.31623	-0.384955	-0.041716
R_FE2utm	Iron II uptake mitochondrial	-1.18206	-0.895972	-1.60593	-1.34829	0.10303	1.01614	0.432776	0.516292	0.448439	-0.00712311	0.39459	1.36137	1.04857	0.989717	-1.27155
R_HCYSMT	Homocysteine S-methyltransferase	-1.02801	-0.767689	1.02727	1.32721	0.682699	0.93637	0.430327	-0.215659	0.217205	1.90099	-0.514975	-1.10148	-0.840208	-0.96523	-1.08881
R_HCYSt2p	Homocysteine peroxisomal transport via proton symport	-0.965034	-0.571268	-1.68374	-1.09261	1.2506	1.41448	0.179897	-0.0101817	-0.285459	-0.438234	0.434697	0.9388	1.1984	0.879669	-1.25002
R_HDCAt	Hexadecanoate n C160 transport in via uniport	-0.982961	-0.59432	-1.67067	-1.11674	1.26589	1.37675	0.173077	-0.0171019	-0.244407	-0.409666	0.486213	0.929055	1.20083	0.866607	-1.26255
R_HDCEAt	Hexadecenoate n C161 transport in via uniport	-0.982638	-0.594239	-1.67097	-1.11688	1.26598	1.37592	0.172681	-0.0173011	-0.244561	-0.409692	0.487191	0.928205	1.20151	0.867171	-1.26238
R_FECOSTAT_SC	Acyl CoAfecosterol acyltransferase yeast specific	0.392261	0.566653	-0.432836	0.496913	0.815385	1.39089	0.114746	-0.033385	-2.03613	-0.388738	-0.388211	1.02367	0.293115	0.367519	-2.18186
R_HEMEOMOm	Heme O monooxygenase mitochondrial	-0.177859	-0.382776	-0.382776	-0.382776	3.48595	-0.382776	-0.382776	-0.382776	-0.382776	-0.368612	0.640156	-0.244327	-0.382776	-0.165616	-0.107483
R_HEMEOSm	Heme O synthase mitochondrial	-0.2007	-0.350944	-0.350944	-0.350944	3.54981	-0.350944	-0.350944	-0.350944	-0.350944	-0.350944	0.375073	-0.224052	-0.350944	-0.192061	-0.149575
R_HETZK	Hydroxyethylthiazole kinase	1.27769	-1.38046	-1.53966	-0.938116	1.02322	0.134912	-0.211437	-0.696027	0.109718	-0.0195152	-1.33936	1.34264	0.295364	1.10624	0.834797
R_FECOSTESTH_SC	Fecosterol ester hydrolase yeast specific	0.392261	0.566653	-0.432836	0.496913	0.815385	1.39089	0.114745	-0.0333852	-2.03613	-0.388738	-0.38821	1.02367	0.293115	0.367518	-2.18186
R_HEX1	Hexokinase (D-glucose:ATP)	0.278757	0.842429	0.466556	0.567964	-1.4932	-0.439048	0.0716952	0.230325	0.00115115	-0.158085	-0.548394	-2.62697	1.29185	1.03011	0.484849
R_HEX4	Hexokinase (D-mannose:ATP)	-0.979435	-0.593503	-1.67248	-1.11039	1.26932	1.3779	0.178473	-0.0177197	-0.243378	-0.412195	0.477802	0.90843	1.21001	0.874181	-1.26702
R_FECOSTESTH_SCe	Fecosterol ester hydrolase yeast specific extracellular	-0.982836	-0.594096	-1.67062	-1.11686	1.26653	1.37564	0.172634	-0.0171418	-0.244419	-0.40963	0.48686	0.927816	1.20168	0.867228	-1.26279
R_HEX7	Hexokinase (D-fructose:ATP)	1.04736	0.579237	-0.0935139	-1.94776	-1.11166	-0.178001	0.397303	-0.0892063	-0.489996	0.093304	0.45376	-1.7858	0.631026	0.947132	1.54682
R_HEXCCOAtx	Fatty acid intracellular transport	0.983183	0.593947	1.67025	1.11665	-1.26784	-1.37646	-0.173354	0.0165748	0.244056	0.408921	-0.484772	-0.925367	-1.20123	-0.868187	1.26363
R_ILEtmi	Isoleucine transport from mitochondria to cytosol	-1.51036	-0.420982	-0.755337	-0.549447	2.24921	0.212614	1.23127	-0.353908	-0.271137	-0.21591	1.1042	1.0871	-0.241977	-0.538886	-1.02645
R_FECOSTt	Fecosterol reversible transport	-0.958859	-0.610578	-1.70874	-1.17028	1.19705	1.33467	0.134988	-0.0548867	-0.246638	-0.413083	0.582836	0.992625	1.20322	0.892971	-1.17529
R_HGNTOR	Homogentisateoxygen 1 2 oxidoreductase decyclizing	-0.0494144	0.144546	-0.50144	-0.37794	-0.495283	-0.393333	-0.501895	-0.449029	-0.434859	-0.260916	3.41387	-0.774412	0.384656	0.0340809	0.261368
R_HICITDm	Homoisocitrate dehydrogenase	2.01998	-0.043416	0.183646	-0.600358	0.345628	-0.977258	-0.494634	0.699548	-0.45439	1.92452	-1.56487	-0.580019	-0.171537	0.545451	-0.83229
R_FEtm	Iron II transport	-1.18206	-0.895972	-1.60593	-1.34829	0.10303	1.01614	0.432776	0.516292	0.448439	-0.00712311	0.39459	1.36137	1.04857	0.989717	-1.27155
R_IMPC	IMP cyclohydrolase	-0.216486	0.368593	1.14327	0.350373	-0.993912	-0.251478	-0.188923	-0.839306	-2.38347	-0.165406	1.75836	0.322099	-0.414136	1.19118	0.319242
R_FKYNH	N Formyl L kynurenine amidohydrolase	-0.689405	-0.237045	0.0567953	-0.546771	0.342568	1.13055	1.74532	1.6733	1.27318	-0.23165	-1.20985	-0.885514	-0.647925	-0.817128	-0.95643
R_IMPD	IMP dehydrogenase	0.160418	-0.578905	-1.63232	-0.914078	-0.0548075	0.263777	-0.112506	-0.51896	-0.112257	-0.294448	-1.23763	1.2633	1.76218	1.8516	0.15463
R_IND3ACtm	Indole 3 acetate mitochondrial transport via diffusion	-0.405291	-0.0857308	-1.32011	-1.79211	-1.06162	1.23612	0.819391	0.599505	0.801247	0.167735	1.36683	1.30068	-0.738207	-0.540307	-0.348141
R_HISTD	Histidinol dehydrogenase	0.213437	-0.316665	-1.00914	-0.273939	1.00286	0.230721	0.191782	0.898772	2.41153	0.193308	-1.65275	-0.439777	0.258344	-1.38017	-0.328324
R_FMETTRSm	Methionyl tRNA formyltransferase mitochondrial	-0.236462	0.0130305	-0.357902	-0.330985	-0.294668	-0.150588	-0.398428	-0.37783	-0.318365	-0.261311	3.54649	-0.715972	0.0452818	-0.1817	0.0194127
R_HISTP	Histidinol-phosphatase	0.213437	-0.316665	-1.00914	-0.273939	1.00286	0.230721	0.191782	0.898772	2.41153	0.193308	-1.65275	-0.439777	0.258344	-1.38017	-0.328324
R_HISTRS	Histidyl-tRNA synthetase	-0.112164	0.667015	-0.827169	-0.568828	-0.854436	-0.475077	-0.830385	-0.800812	-0.768753	-0.356998	2.57144	-0.308278	1.43738	0.57196	0.655102
R_IND3ETHt	Tryptophol transport extracellular	-0.207294	0.795538	-0.459166	-1.51877	-1.33048	-1.29466	0.0946834	0.0678896	0.796262	-1.11253	0.266535	1.36173	1.49843	1.13802	-0.0961834
R_IND3ETHtm	Tryptophol transport mitochondrial	0.807472	1.12762	0.566469	0.7193	-1.36406	-1.69404	-1.04571	0.337913	-0.624119	-0.282516	-1.50436	0.52553	1.15892	0.371308	0.900277
R_INDPYRD	Indole 3 pyruvate decarboxylase	-0.185456	0.787136	-0.4498	-1.52339	-1.28267	-1.29935	0.100839	0.0166096	0.72077	-1.138	0.266788	1.45614	1.48433	1.12409	-0.0780224
R_HISTRSm	Histidyl tRNA synthetase mitochondrial	-0.181769	0.270757	-0.60838	-0.489196	-0.633766	-0.436077	-0.601569	-0.584612	-0.593243	-0.350155	3.32123	-0.123563	0.614533	0.119216	0.276595
R_INSK	Insosine kinase	0.778945	-0.963369	-0.804607	-2.53149	0.7918	0.0331468	0.860155	0.484724	0.479298	0.119918	-0.996848	1.01558	-0.679121	0.905108	0.506759
R_FMNAT	FMN adenylyltransferase	-0.980042	-0.584133	-1.6658	-1.12965	1.2786	1.38167	0.185098	-0.0247534	-0.23327	-0.399198	0.45451	0.925073	1.19658	0.865083	-1.26977
R_HISt2r	L histidine reversible transport via proton symport	-0.20347	0.279414	0.903774	0.213134	-1.00714	-0.213275	-0.19899	-0.933101	-2.42166	-0.212356	1.574	0.523419	-0.143026	1.50072	0.338559
R_HISt6	L histidine transport in via proton antiport vacuolar	0.393703	0.918515	-0.595629	-0.204007	-0.491663	-0.0707838	-0.507112	-0.52507	-0.596715	0.0912643	-1.53257	-1.35362	1.75705	1.8596	0.857035
R_HKYNH	3 Hydroxy L kynurenine hydrolase	-0.895045	-0.126729	0.7268	0.827977	1.13042	-0.138585	1.06633	0.364123	1.94975	0.305388	-1.22273	-1.09015	-0.990145	-0.84279	-1.06461
R_HMBS	Hydroxymethylbilane synthase	0.490868	-0.0242865	0.189695	-0.209402	-0.0108481	-0.429677	-0.269714	1.41118	-0.766474	0.99573	0.518186	-2.79331	-0.127739	1.29941	-0.273612
R_INSt2	Inosine transport in via proton symport	-0.993183	-0.587101	-1.65554	-1.12087	1.27414	1.37802	0.175386	-0.00902502	-0.253824	-0.407457	0.504616	0.92946	1.19644	0.843984	-1.27505
R_IPC124PLC_SC	Inositol phosphorylceramide ceramide 1 24C phospholipase C	0.935438	0.734486	-1.60551	-0.754182	-0.73958	0.279359	-0.0162107	-0.0561816	1.87528	0.680275	-0.210877	-1.8452	0.590155	0.782196	-0.649452
R_IPC126PLC_SC	Inositol phosphorylceramide ceramide 1 26C phospholipase C	0.935437	0.734486	-1.60551	-0.754182	-0.73958	0.279359	-0.0162108	-0.0561817	1.87528	0.680275	-0.210874	-1.8452	0.590156	0.782196	-0.649453
R_IPC224PLC_SC	Inositol phosphorylceramide ceramide 2 24C phospholipase C	0.935437	0.734485	-1.60551	-0.754182	-0.739581	0.279358	-0.0162113	-0.0561822	1.87528	0.680274	-0.210868	-1.8452	0.590155	0.782195	-0.649453
R_IPC226PLC_SC	Inositol phosphorylceramide ceramide 2 26C phospholipase C	0.935437	0.734485	-1.60551	-0.754183	-0.739581	0.279358	-0.0162113	-0.0561822	1.87528	0.680274	-0.210867	-1.8452	0.590155	0.782196	-0.649453
R_HMGCOAR	Hydroxymethylglutaryl CoA reductase	-0.771123	0.24321	-2.42139	-0.337656	-0.767166	0.147097	-0.67726	-0.646172	0.410091	0.740861	1.80251	0.752913	0.870836	-0.108107	0.761349
R_HMGCOAS	Hydroxymethylglutaryl CoA synthase	-0.799847	-0.49543	-1.81166	-0.840087	1.30277	1.4614	0.164511	0.066522	-0.413963	-0.879404	0.454478	0.679197	1.25871	0.939997	-1.08721
R_HMGCOASm	Hydroxymethylglutaryl CoA synthase mitochondrial	-0.771123	0.243211	-2.42139	-0.337655	-0.767168	0.147096	-0.677261	-0.646173	0.410092	0.740863	1.80252	0.752912	0.870835	-0.108108	0.761351
R_IPC324PLC_SC	Inositol phosphorylceramide ceramide 3 24C phospholipase C	0.935437	0.734485	-1.60551	-0.754183	-0.739581	0.279358	-0.0162113	-0.0561823	1.87528	0.680274	-0.210866	-1.8452	0.590155	0.782195	-0.649453
R_IPC326PLC_SC	Inositol phosphorylceramide ceramide 3 26C phospholipase C	0.935437	0.734485	-1.60551	-0.754183	-0.739581	0.279358	-0.0162112	-0.0561821	1.87528	0.680274	-0.210868	-1.8452	0.590155	0.782196	-0.649453
R_HMGCOAtm	Hydroxymethylglutaryl CoA reversible mitochondrial transport	-0.771123	0.243211	-2.42139	-0.337655	-0.767168	0.147096	-0.677261	-0.646173	0.410092	0.740863	1.80252	0.752912	0.870835	-0.108108	0.761351
R_HMPK1	Hydroxymethylpyrimidine kinase (ATP)	1.27769	-1.38046	-1.53966	-0.938116	1.02322	0.134912	-0.211437	-0.696027	0.109718	-0.0195153	-1.33936	1.34264	0.295364	1.10624	0.834797
R_HPPKm	2 amino 4 hydroxy 6 hydroxymethyldihydropteridine diphosphokinase mitochondrial	-0.561501	-0.0427044	-1.07441	-0.8399	1.14334	1.29338	0.590434	0.020723	0.12513	-0.0440781	-2.21925	0.299345	1.22532	1.03121	-0.947041
R_HPROa	L hydroxyproline reductase NAD	-1.09753	-0.435611	-1.79014	-1.13233	0.406905	1.59563	0.330565	0.182394	0.0734378	-0.41438	0.552439	0.768892	1.23385	1.00996	-1.28408
R_IPCS124_SC	Inositol phosphorylceramide synthase ceramide 1 24C yeast specific	0.935437	0.734485	-1.60551	-0.754183	-0.739581	0.279358	-0.0162115	-0.0561825	1.87528	0.680274	-0.210863	-1.8452	0.590154	0.782195	-0.649453
R_IPCS126_SC	Inositol phosphorylceramide synthase ceramide 1 26C yeast specific	0.935437	0.734485	-1.60551	-0.754183	-0.739581	0.279358	-0.0162114	-0.0561823	1.87528	0.680274	-0.210865	-1.8452	0.590154	0.782195	-0.649453
R_IPCS224_SC	Inositol phosphorylceramide synthase ceramide 2 24C yeast specific	0.935438	0.734485	-1.60551	-0.754182	-0.73958	0.279358	-0.0162109	-0.0561818	1.87528	0.680275	-0.210872	-1.8452	0.590155	0.782196	-0.649453
R_IPCS226_SC	Inositol phosphoryceramide synthase ceramide 2 26C yeast specific	0.935438	0.734486	-1.60551	-0.754182	-0.73958	0.279358	-0.0162109	-0.0561818	1.87528	0.680275	-0.210873	-1.8452	0.590155	0.782196	-0.649453
R_IPCS324_SC	Inositol phosphorylceramide synthase ceramide 3 24C yeast specific	0.935438	0.734486	-1.60551	-0.754182	-0.73958	0.279359	-0.0162109	-0.0561818	1.87528	0.680275	-0.210874	-1.8452	0.590155	0.782196	-0.649453
R_IPCS326_SC	Inositol phosphorylceramide synthase ceramide 3 26C yeast specific	0.935438	0.734486	-1.60551	-0.754182	-0.73958	0.279358	-0.016211	-0.0561819	1.87528	0.680275	-0.210872	-1.8452	0.590155	0.782196	-0.649453
R_HPROym	L hydroxyproline dehydrogenase NADP mitochondrial	-0.587243	-0.65273	-1.18436	-1.02635	1.69969	0.783545	-0.188114	-0.0234494	-0.176541	-0.569935	0.0537355	-0.768929	1.82067	1.55739	-0.737379
R_FMNRx	FMN reductase	-1.09753	-0.435611	-1.79014	-1.13233	0.406905	1.59563	0.330565	0.182394	0.0734378	-0.41438	0.552439	0.768892	1.23385	1.00996	-1.28408
R_HSDxi	Homoserine dehydrogenase NADH irreversible	-1.30536	-1.23222	-1.50793	0.585194	0.548823	0.112457	0.0772603	0.542233	0.696146	1.16644	0.67493	1.7582	-0.31928	-0.429871	-1.36703
R_IPDDI	Isopentenyl-diphosphate D-isomerase	0.771123	-0.24321	2.42139	0.337656	0.767166	-0.147097	0.67726	0.646172	-0.410091	-0.740861	-1.80251	-0.752913	-0.870836	0.108107	-0.761349
R_IPDPtm	Isopentenyl diphosphate transport mitochondrial	-1.14687	-0.12879	-0.12879	-0.12879	-0.12879	1.07297	-0.12879	-1.2221	-1.20439	0.402576	-1.26133	2.20496	1.05944	-0.12879	0.867484
R_IPMD	3-isopropylmalate dehydrogenase	-0.497017	0.870872	0.857063	0.897909	2.07404	-0.359983	0.486999	-0.204369	-0.941048	-0.136509	-1.75547	0.74479	0.0159531	-0.808792	-1.24444
R_IPPMIa	3-isopropylmalate dehydratase	0.497017	-0.870872	-0.857063	-0.897909	-2.07404	0.359983	-0.486999	0.204369	0.941048	0.136509	1.75547	-0.74479	-0.0159531	0.808792	1.24444
R_IPPMIb	2-isopropylmalate hydratase	0.497017	-0.870872	-0.857063	-0.897909	-2.07404	0.359983	-0.486999	0.204369	0.941048	0.136509	1.75547	-0.74479	-0.0159531	0.808792	1.24444
R_IPPS	2-isopropylmalate synthase	-0.61886	-0.719686	0.809672	-0.824559	-0.748108	-0.567522	-0.0154208	-0.420477	0.292051	0.824776	2.92641	0.628252	-0.613673	-0.750387	-0.202469
R_HSDy	Homoserine dehydrogenase (NADPH)	0.0949474	0.831475	0.119543	-0.205793	-3.15348	0.627179	0.493433	0.50401	0.817976	-0.357313	0.0607867	-1.03581	0.250596	0.570946	0.381507
R_HSERTA	Homoserine O trans acetylase	-0.525316	-0.608417	-0.618035	0.795284	0.542745	0.194274	0.430335	0.744446	0.982454	2.28391	0.0991877	-1.51575	-0.643808	-1.20067	-0.960636
R_HSK	Homoserine kinase	-1.10207	-1.01368	-1.26672	0.156498	0.444821	-0.0343838	-0.211307	0.0999404	0.10182	-0.124309	0.67033	2.91557	0.0367084	0.242828	-0.916034
R_HSTPT	Histidinol-phosphate transaminase	0.213437	-0.316665	-1.00914	-0.273939	1.00286	0.230721	0.191782	0.898772	2.41153	0.193308	-1.65275	-0.439777	0.258344	-1.38017	-0.328324
R_HXANt2r	Hypoxanthine reversible transport via proton symport	-1.16055	-0.315641	-1.12673	-1.26513	1.38062	1.35848	0.312903	0.340098	-0.484685	-0.174905	0.955222	1.0889	0.938834	-0.304542	-1.54287
R_HXPRT	Hypoxanthine phosphoribosyltransferase (Hypoxanthine)	-0.328642	-0.234989	1.43296	0.287418	1.88912	0.47834	1.58843	0.0873578	-0.146947	-0.227618	-1.01828	-1.39284	-1.29104	-0.672309	-0.450955
R_HYPOE	Hypothetical enyme	-0.914693	-0.939241	-1.03076	-1.70974	-0.373826	-0.0114828	1.34964	0.966488	1.24738	0.349223	-0.297021	1.66653	-0.0784407	0.530345	-0.754394
R_IAMACt	Isoamyl acetate transport extracellular	0.537414	1.48216	0.365613	0.73414	-0.979051	-1.70271	-0.549727	-0.924204	-1.52137	1.02518	-0.235127	1.20903	0.558055	0.563146	-0.56256
R_IAMOHt	Isoamyl alcohol transport extracellular	-0.610088	0.645883	0.869331	0.820091	2.29827	-0.0723092	0.598896	-0.0244276	-0.684788	-0.313597	-1.71036	0.499741	-0.146364	-0.993033	-1.17725
R_IAMOHtm	Isoamyl alcohol transport mitochondrial	0.765501	0.722124	0.0858823	0.0743364	-2.65047	-1.31996	-1.01886	0.3615	0.1274	-0.306508	-0.0191285	0.364112	1.02904	0.736928	1.0481
R_IBUTACt	Isobutyl acetate transport extracellular	0.782194	1.38979	-0.589621	0.320778	-2.13139	-1.09461	-0.412114	-0.411105	-0.762843	1.62394	-0.185312	0.872711	0.0991975	0.872545	-0.374157
R_IBUTOHt	Isobutyl alcohol transport extracellular	-0.110805	0.743783	-0.612233	0.794772	-0.546884	1.03733	0.601213	1.24005	0.942852	0.587546	-2.38711	0.202082	-0.746383	-0.650965	-1.09525
R_IBUTOHtm	Isobutyl alcohol transport mitochondrial	0.70228	0.887613	0.623386	0.210772	-1.09069	-2.32523	-1.10651	-0.0244345	-0.698315	-0.699614	-0.0326291	0.577277	1.28296	0.654318	1.03881
R_ICDHxm	Isocitrate dehydrogenase NAD	-0.868098	-0.712991	-0.827685	-0.598436	-0.514747	1.63608	2.43527	0.791564	-0.163436	-0.210517	0.931423	-0.145487	-0.209727	-0.743477	-0.799729
R_IPPSm	2 isopropylmalate synthase mitochondrial	-0.355732	0.919636	0.655726	0.961745	2.03152	-0.23806	0.450696	-0.119008	-0.913974	-0.261094	-2.09615	0.582202	0.115478	-0.621041	-1.11195
R_ITCOALm	Itaconate CoA ligase ADP forming mitochondrial	-0.253975	0.299658	0.541127	0.592142	0.449723	0.647934	0.279821	0.405797	0.290611	0.765616	-1.6095	-2.71166	-0.404709	1.16272	-0.455301
R_KARA1im	Acetohydroxy acid isomeroreductase mitochondrial	-0.166637	0.92276	-0.379927	0.884285	-0.214795	0.799526	0.654026	1.04291	0.610136	0.662535	-2.55009	0.364181	-0.653458	-0.697337	-1.27811
R_KARA2im	Ketol acid reductoisomerase 2 Aceto 2 hydroxybutanoate mitochondrial	-0.936452	-0.680605	-1.51592	0.90857	0.348007	0.337281	0.151117	0.461029	0.753904	0.902713	-0.533039	2.3019	-0.725112	-0.91566	-0.857737
R_KYN	Kynureninase	-0.689127	-0.237076	0.0563131	-0.547632	0.341947	1.13123	1.74545	1.6739	1.27246	-0.231983	-1.2096	-0.885199	-0.647558	-0.816951	-0.956168
R_KYN3OX	Kynurenine 3 monooxygenase	-0.895045	-0.126729	0.7268	0.827977	1.13042	-0.138585	1.06633	0.364123	1.94975	0.305388	-1.22273	-1.09015	-0.990145	-0.84279	-1.06461
R_LALDO3	L-Lactaldehyde:NADP+ 1-oxidoreductase	-0.42345	-0.974153	-1.58043	-1.22708	1.14709	1.08161	-0.938475	1.11758	0.575166	1.68516	-0.127963	0.724709	-0.40576	-0.0422449	-0.611756
R_LANOSTAT_SC	Acyl CoAlanosterol acyltransferase yeast specific	0.392261	0.566653	-0.432836	0.496913	0.815385	1.39089	0.114746	-0.033385	-2.03613	-0.388738	-0.388211	1.02367	0.293115	0.367519	-2.18186
R_ICDHyr	Isocitrate dehydrogenase (NADP)	0.0779374	0.500116	-0.388603	-2.06652	-1.56314	-0.675134	-0.27147	-0.662502	0.993257	0.766468	0.834154	1.22507	-0.228064	1.44486	0.0135749
R_ICDHym	Isocitrate dehydrogenase NADP	-0.833106	-0.581064	-0.412357	-0.0712472	-0.158313	0.166284	0.653109	0.119977	-0.517653	-0.673725	-0.0345691	-0.801138	3.28719	0.171967	-0.315353
R_ICL	Isocitrate lyase	-0.872712	-0.245983	1.76957	0.0914874	1.33165	1.90578	0.251801	-0.380498	-0.7849	0.220224	-1.07408	-0.795652	0.457194	-0.871193	-1.00269
R_LANOSTESTH_SC	Lanosterol ester hydrolase yeast specific	0.392261	0.566653	-0.432836	0.496913	0.815385	1.39089	0.114745	-0.0333852	-2.03613	-0.388738	-0.38821	1.02367	0.293115	0.367518	-2.18186
R_FOLD3m	Dihydropteroate synthase mitochondrial	-0.561501	-0.0427044	-1.07441	-0.8399	1.14334	1.29338	0.590434	0.020723	0.12513	-0.0440781	-2.21925	0.299345	1.22532	1.03121	-0.947041
R_LANOSTESTH_SCe	Lanosterol ester hydrolase yeast specific extracellular	-0.982837	-0.594095	-1.67062	-1.11686	1.26654	1.37564	0.172636	-0.0171406	-0.244417	-0.409628	0.486848	0.927817	1.20167	0.867226	-1.26279
R_LANOSTt	Lanosterol reversible transport	-2.30139	0.676434	0.677426	0.647976	0.677473	0.67747	0.677413	0.677239	0.677453	0.657968	0.220549	-0.812755	-0.64685	-1.68405	-0.822354
R_LCADi	Lactaldehyde dehydrogenase	-0.42345	-0.974153	-1.58043	-1.22708	1.14709	1.08161	-0.938475	1.11758	0.575166	1.68516	-0.127963	0.724709	-0.40576	-0.0422449	-0.611756
R_LCYSTintv	L cystine transport via proton symport vacuolar	-0.213976	0.054883	-0.335863	-0.17702	0.537969	1.05043	0.448041	0.733383	0.301082	0.790056	-1.54901	-1.54901	-0.432772	1.89082	-1.54901
R_LEUTA	Leucine transaminase	-0.137818	0.578365	1.63465	0.92943	0.0212902	-0.272823	0.0481168	0.520518	0.136312	0.283347	1.25285	-1.27186	-1.77575	-1.8184	-0.128235
R_LEUTRS	Leucyl-tRNA synthetase	-0.0174028	0.609296	-0.847627	-0.561436	-0.832361	-0.441789	-0.79156	-0.751272	-0.652622	-0.388038	2.61308	-0.553927	1.41319	0.396014	0.806461
R_LEUTRSm	Leucyl tRNA synthetase mitochondrial	-0.0499535	0.487632	-0.781517	-0.547473	-0.773573	-0.433761	-0.7026	-0.711766	-0.636891	-0.431568	2.89879	-0.415084	1.14121	0.218083	0.738478
R_ID3ACALDt	Indoleacetaldehyde transport extracellular	0.455411	0.069025	0.0689583	-0.629578	0.697903	-0.554856	0.180609	-1.21233	-1.54711	-0.993314	0.097067	2.7393	0.171524	0.0526546	0.404737
R_ID3ACALDtm	Indole 3 acetaldehyde mitochondrial transport via diffusion	-0.807472	-1.12762	-0.566469	-0.719299	1.36406	1.69404	1.04571	-0.337914	0.624119	0.282516	1.50436	-0.525531	-1.15892	-0.371308	-0.900277
R_IG3PS	Imidazole-glycerol-3-phosphate synthase	0.213437	-0.316665	-1.00914	-0.273939	1.00286	0.230721	0.191782	0.898772	2.41153	0.193308	-1.65275	-0.439777	0.258344	-1.38017	-0.328324
R_IGPDH	Imidazoleglycerol-phosphate dehydratase	0.213437	-0.316665	-1.00914	-0.273939	1.00286	0.230721	0.191782	0.898772	2.41153	0.193308	-1.65275	-0.439777	0.258344	-1.38017	-0.328324
R_IGPS	Indole-3-glycerol-phosphate synthase	-0.689696	-0.23747	0.0560333	-0.548146	0.341778	1.13136	1.74583	1.67425	1.27265	-0.232374	-1.20589	-0.885838	-0.64811	-0.817569	-0.956812
R_ILETA	Isoleucine transaminase	-1.50851	-0.415483	-0.745282	-0.54978	2.25095	0.206197	1.23391	-0.354286	-0.271287	-0.22207	1.11405	1.07949	-0.249065	-0.544842	-1.02398
R_ILETAm	Isoleucine transaminase mitochondrial	1.51036	0.420982	0.755337	0.549447	-2.24921	-0.212614	-1.23127	0.353908	0.271137	0.21591	-1.1042	-1.0871	0.241977	0.538886	1.02645
R_ILETRS	Isoleucyl-tRNA synthetase	-0.138778	0.90739	-0.781264	-0.66813	-0.855071	-0.589237	-0.846675	-0.869702	-0.806119	-0.546488	2.41103	0.761094	1.3849	0.109525	0.527525
R_ILETRSm	Isoleucyl tRNA synthetase mitochondrial	-0.220709	0.530113	-0.5903	-0.59677	-0.665587	-0.542209	-0.631554	-0.680179	-0.670722	-0.524345	3.03422	0.975124	0.632712	-0.229137	0.17934
R_ILEt2r	L isoleucine reversible transport via proton symport	1.14805	0.959695	1.11222	-0.945666	-0.316124	-1.47333	0.187441	-0.552268	-0.0828609	-1.88551	0.898927	-0.962821	0.151464	0.607798	1.15299
R_ILEt6	L isoleucine transport in via proton antiport vacuolar	-0.79977	1.00641	0.809722	0.644458	0.796424	-0.511916	-0.380425	-0.639152	-1.86629	-1.09217	0.357142	-0.626882	1.52086	1.39381	-0.612222
R_ILEt7	L isoleucine transport out via proton symport vacuolar	-0.79977	1.00641	0.809722	0.644458	0.796424	-0.511916	-0.380425	-0.639152	-1.86629	-1.09217	0.357142	-0.626882	1.52086	1.39381	-0.612222
R_LEUt2r	L leucine reversible transport via proton symport	0.861332	0.125194	0.213954	-0.310337	-1.35775	-0.0908518	-2.80817	0.396249	0.869147	-0.26278	0.973649	0.143141	-0.22096	0.355777	1.1124
R_LEUt6	L leucine transport in via proton antiport vacuolar	-0.79977	1.00641	0.809722	0.644458	0.796424	-0.511916	-0.380425	-0.639152	-1.86629	-1.09217	0.357142	-0.626882	1.52086	1.39381	-0.612222
R_LEUt7	L leucine transport out via proton symport vacuolar	-0.79977	1.00641	0.809722	0.644458	0.796424	-0.511916	-0.380425	-0.639152	-1.86629	-1.09217	0.357142	-0.626882	1.52086	1.39381	-0.612222
R_LGTHL	Lactoylglutathione lyase	0.453408	0.174165	-1.24765	-2.32774	0.561527	-0.396785	-0.141281	-0.252163	-0.0657718	-0.412758	-0.692481	0.953142	1.21566	1.72923	0.4495
R_LNS14DM	Cytochrome P450 lanosterol 14 alpha demethylase NADP	-0.258199	-0.258199	-0.258199	-0.258199	3.61478	-0.258199	-0.258199	-0.258199	-0.258199	-0.258199	-0.258199	-0.258199	-0.258199	-0.258199	-0.258199
R_LNS14DMx	Cytochrome P450 lanosterol 14 alpha demethylase NAD	-0.998163	0.28221	2.08306	0.65584	0.965396	0.34783	0.904728	0.883617	0.170135	-0.0662043	-1.07219	-1.04516	-1.01531	-1.03859	-1.0572
R_FORt	Formate transport via diffusion	0.864224	0.294234	-0.0451998	0.391872	-0.206551	-0.87352	-1.78297	-1.64522	-1.4141	-0.141515	1.16141	0.869173	0.68175	0.808995	1.03741
R_LNSTLS	Lanosterol synthase	0.771123	-0.24321	2.42139	0.337656	0.767166	-0.147097	0.67726	0.646172	-0.410091	-0.740861	-1.80251	-0.752913	-0.870836	0.108107	-0.761349
R_MACACI	Maleylacetoacetate isomerase	-0.0493298	0.141489	-0.502205	-0.376874	-0.495516	-0.392253	-0.500982	-0.447941	-0.434222	-0.259581	3.41367	-0.778141	0.384719	0.0356407	0.261524
R_MALOAAtp	Malateoxaloacetate shuttle	-0.983237	-0.594373	-1.67035	-1.11718	1.26691	1.37492	0.172422	-0.0170596	-0.243763	-0.408769	0.487178	0.926988	1.2019	0.867648	-1.26324
R_LPCAT_SC	Lyso phosphatidylcholine acyltransferase acyltransferase yeast specific	1.22878	0.399962	0.635449	0.363626	0.526251	-0.79285	-1.48192	1.09198	1.26424	-0.0458358	-1.54	0.517147	-0.218697	-0.163163	-1.78498
R_LPP_SC	Lipid phosphate phosphatase yeast specific	-0.937961	1.51826	0.942329	-1.0629	0.429478	0.782035	1.55212	0.881589	0.654851	-0.156058	-0.833137	-0.736323	-1.11935	-0.817537	-1.0974
R_FORtm	Formate mitochondrial transport	-0.0529191	-0.267388	-0.307378	-0.248166	1.26231	-1.24493	-1.65181	-1.1784	-0.626958	0.219005	0.995979	-0.0136814	1.84333	1.29522	-0.0242102
R_FRDPtm	Farnesyl diphosphate transport mitochondrial	-0.258199	-0.258199	-0.258199	-0.258199	3.61478	-0.258199	-0.258199	-0.258199	-0.258199	-0.258199	-0.258199	-0.258199	-0.258199	-0.258199	-0.258199
R_FRDcm	Fumarate reductase cytosolicmitochondrial	-0.769252	-0.364024	-0.923488	-0.129056	0.216652	0.599381	2.08482	0.944656	0.99497	-0.889675	0.351059	0.665453	-2.01789	-0.223365	-0.540244
R_LYSTRS	Lysyl-tRNA synthetase	-0.477054	0.584307	-0.96001	-0.390514	-0.767355	0.395729	-0.493741	-0.827513	-0.372157	-0.679035	-1.19877	0.911918	2.38338	0.529139	1.36168
R_LYSTRSm	Lysyl tRNA synthetase mitochondrial	-0.59677	0.528318	-1.11079	-0.52727	-0.910725	0.313754	-0.603997	-0.962801	-0.495033	-0.828676	0.029517	1.0253	2.36796	0.399028	1.37219
R_LYSt2r	L lysine reversible transport via proton symport	-1.91188	-0.15199	-0.728514	0.268125	-0.353004	1.04181	0.444792	-0.853107	0.402129	-1.96914	1.1062	0.994166	0.764286	0.0854879	0.86063
R_MALS	Malate synthase	-0.360355	-0.0709215	3.42891	0.836593	-0.175929	-0.404518	-0.3144	-0.298354	-0.439825	-0.267815	-0.447206	-0.41854	-0.301214	-0.365949	-0.400475
R_MALT	Alpha glucosidase	-0.969973	-0.585859	-1.64701	-1.08977	1.24768	1.39159	0.151263	-0.0579108	-0.25075	-0.458889	0.437769	0.961896	1.23929	0.888137	-1.25747
R_MALTt2	Maltose transport in via proton symport	-0.969973	-0.585859	-1.64701	-1.08977	1.24768	1.39159	0.151263	-0.0579108	-0.25075	-0.458889	0.437769	0.961896	1.23929	0.888137	-1.25747
R_MALt2r	L malate reversible transport via proton symport	0.616163	0.277101	0.186672	0.308347	0.712428	0.274191	-0.762819	-0.560908	-1.19936	-2.86068	1.01716	0.61912	0.0865866	0.469652	0.816352
R_MALtm	Malate transport mitochondrial	-0.493459	-0.362444	-1.24693	1.91229	0.217827	-0.318529	0.581841	0.348496	-0.550734	1.75777	0.555326	-0.960036	0.766716	-1.38303	-0.825098
R_MAN1PT	Mannose 1 phosphate guanylyltransferase	0.156175	-0.576258	-1.63165	-0.936869	-0.0500469	0.271152	-0.107592	-0.512623	-0.118049	-0.289175	-1.23341	1.27608	1.77273	1.82763	0.151898
R_LYSt6	L lysine transport in via proton antiport vacuolar	-0.556252	0.400033	-0.923483	-0.31377	-0.663993	0.598572	-0.351527	-0.767795	-0.250614	-0.720277	-1.52749	0.938809	2.28917	0.523163	1.32545
R_L_LACD2cm	L Lactate dehydrogenase cytosolicmitochondrial	-0.617831	-0.38871	-0.233661	0.0722037	0.811741	2.77161	0.221071	0.420408	1.27393	-0.59355	-0.952804	-0.724676	-0.694565	-0.586291	-0.778878
R_L_LACt2r	L lactate reversible transport via proton symport	0.41532	0.973582	1.58647	1.23623	-1.1402	-1.03989	0.948382	-1.11737	-0.55649	-1.7064	0.112054	-0.742087	0.396169	0.0322214	0.602008
R_MAN6PI	Mannose-6-phosphate isomerase	-0.156176	0.576257	1.63165	0.936868	0.0500483	-0.271151	0.107592	0.512623	0.118049	0.289174	1.23341	-1.27608	-1.77273	-1.82763	-0.151899
R_MANNANter	Mannan endoplasmic reticulum transport via diffusion	-0.156175	0.576257	1.63165	0.936866	0.0500433	-0.271155	0.107589	0.51262	0.118047	0.289173	1.23342	-1.27608	-1.77273	-1.82763	-0.151896
R_FRDm	Fumarate reductase	-0.0817021	-0.015809	-0.535495	-0.789911	0.0518002	1.15038	0.606258	0.523478	0.626511	0.7767	0.540599	0.174309	-3.09071	0.379517	-0.315925
R_MANt2	D mannose transport in via proton symport	-0.979435	-0.593503	-1.67248	-1.11039	1.26932	1.3779	0.178473	-0.0177197	-0.243378	-0.412195	0.477802	0.90843	1.21001	0.874181	-1.26702
R_MCITDm	2 methylcitrate dehydratase mitochondrial	2.01998	-0.043416	0.183646	-0.600358	0.345628	-0.977258	-0.494634	0.699548	-0.45439	1.92452	-1.56487	-0.580019	-0.171537	0.545451	-0.83229
R_MCITL2m	Methylisocitrate lyase	-1.07984	-0.836995	-0.391016	0.262888	-0.533412	-1.29067	0.754747	-0.853036	-0.623169	0.841271	1.37119	1.85402	1.36679	-0.305515	-0.537245
R_FRTT	Farnesyltranstransferase	-0.562494	-0.11071	-0.562494	-0.562494	-0.562494	0.735326	-0.562494	-0.562494	-0.562494	-0.423022	-0.562494	2.91729	0.868824	-0.562494	1.07475
R_MCITSm	2 methylcitrate synthase	-1.07984	-0.836995	-0.391016	0.262888	-0.533412	-1.29067	0.754747	-0.853036	-0.623169	0.841271	1.37119	1.85402	1.36679	-0.305515	-0.537245
R_MCOATA	Malonyl-CoA-ACP transacylase	-0.460413	-0.460413	-0.460413	2.7653	-0.460413	-0.460413	-0.460413	-0.460413	-0.460413	-0.460413	1.35235	1.40731	-0.460413	-0.460413	-0.460413
R_MCOATAm	Malonyl CoA ACP transacylase mitochondrial	-0.95304	-0.550784	-1.6975	-1.07441	1.22308	1.44441	0.200722	0.0198452	-0.243858	-0.462491	0.447423	0.963779	1.13541	0.854335	-1.30694
R_MIPC326PLC_SC	Mannose inositol phosphorylceramide ceramide 3 26C phospholipase C	-0.258199	-0.258199	-0.258199	-0.258199	-0.258199	-0.258199	-0.258199	-0.258199	-0.258199	-0.258199	3.61478	-0.258199	-0.258199	-0.258199	-0.258199
R_MIPCS124_SC	Mannose inositiol phophorylceramide synthase ceramide 1 24C yeast specific	-0.258199	-0.258199	-0.258199	-0.258199	-0.258199	-0.258199	-0.258199	-0.258199	-0.258199	-0.258199	3.61478	-0.258199	-0.258199	-0.258199	-0.258199
R_MIPCS126_SC	Mannose inositol phosphorylceramide synthase ceramide 1 26C yeast specific	-0.258199	-0.258199	-0.258199	-0.258199	-0.258199	-0.258199	-0.258199	-0.258199	-0.258199	-0.258199	3.61478	-0.258199	-0.258199	-0.258199	-0.258199
R_MDH	Malate dehydrogenase	0.747324	0.326658	1.46245	0.649029	0.820519	-1.37649	-1.11555	-1.41858	-1.15449	-0.180473	-0.832634	-0.625379	1.09766	0.712318	0.887642
R_MIPCS224_SC	Mannose inositol phosphorylceramide synthase ceramide 2 24C yeast specific	-0.383545	-0.383545	-0.383545	-0.383545	-0.383545	-0.383545	-0.383545	-0.383545	-0.383545	-0.383545	-0.383545	3.06824	-0.139378	-0.383545	1.67368
R_MDHm	Malate dehydrogenase mitochondrial	-0.744774	-1.01726	-0.356521	-0.631365	0.383506	1.54714	1.03829	1.48404	1.06953	-0.250055	0.78334	-1.88473	-0.551999	-0.367612	-0.501529
R_MDHp	Malate dehydrogenase peroxisomal	0.982787	0.593979	1.67069	1.11675	-1.2662	-1.3756	-0.172345	0.017106	0.244738	0.409537	-0.486695	-0.928039	-1.20187	-0.867582	1.26274
R_MIPCS324_SC	Mannose inositol phosphorylceramide synthase ceramide 3 24C yeast specific	-0.102241	2.12208	-0.265574	-0.234206	-0.435883	-0.143314	-0.398051	-0.279669	0.00503606	0.307499	-2.59516	0.47172	1.33592	-0.059437	0.271277
R_MMETt2	S methylmethionine permease	0.255666	0.19826	-1.27342	-0.856918	0.641445	0.948228	0.0125361	0.350054	0.621879	0.208819	-2.42649	1.76031	0.435416	-0.196913	-0.678877
R_MDRPD	5-Methylthio-5-deoxy-D-ribulose 1-phosphate dehydratase	-0.238693	-1.20919	1.07203	0.0507463	1.09208	-1.02925	1.22629	-0.921156	0.649457	1.84909	-1.40114	-0.0914906	-0.202748	0.0835638	-0.929599
R_FRUt2	D fructose transport in via proton symport	-0.874754	-0.631061	-1.42068	-0.0308347	1.77113	1.23679	0.333792	-0.0361082	0.0599036	-0.536198	-0.711777	0.781797	1.10815	0.668595	-1.71874
R_FTHFCL	5 formethyltetrahydrofolate cyclo ligase	-0.181154	0.255994	0.153124	0.646049	1.87377	0.848903	1.11298	0.267699	-0.167903	0.349835	-1.41974	-2.16049	-0.171829	-0.523125	-0.884115
R_ME1m	Malic enzyme NAD mitochondrial	-0.638393	-0.0571898	-0.789905	-0.275642	-0.619781	0.853174	0.548795	0.0494329	-0.0846857	0.102119	0.223232	3.08156	-0.782084	-0.832012	-0.778621
R_ME2m	Malic enzyme NADP mitochondrial	-0.699141	0.145758	-1.45687	-0.148683	-0.54506	1.25139	1.12792	1.10075	0.863949	0.330116	-0.380757	1.60765	-1.00503	-1.07252	-1.11946
R_MOHMT	3-methyl-2-oxobutanoate hydroxymethyltransferase	-0.614505	0.252312	1.47478	-0.113224	0.602267	0.430419	1.50302	0.588995	0.584116	0.759004	-2.02617	-1.02296	-0.442769	-0.966225	-1.00906
R_MTAP	5 methylthioadenosine phosphorylase	-0.238693	-1.20919	1.07203	0.0507463	1.09208	-1.02925	1.22629	-0.921156	0.649457	1.84909	-1.40114	-0.0914906	-0.202748	0.0835638	-0.929599
R_MELIBt2	Melibiose transport in via symport	-0.995184	-0.591825	-1.65847	-1.11476	1.26713	1.38159	0.173745	-0.0184155	-0.243319	-0.411672	0.481001	0.927206	1.20266	0.866736	-1.26642
R_FTHFCLm	5 formethyltetrahydrofolate cyclo ligase mitochondrial	-0.642385	-0.148988	-0.518804	-0.759928	0.260987	0.936185	0.275636	1.93395	1.23254	1.13387	-1.79506	-0.713875	-0.29457	0.232017	-1.13158
R_METAT	Methionine adenosyltransferase	-0.513717	-0.821348	0.798132	0.889975	1.71472	-0.423976	0.629711	0.193005	0.722175	1.57487	-0.517524	-1.29652	-0.938528	-0.669937	-1.34105
R_MTHFC	Methenyltetrahydrofolate cyclohydrolase	-1.1767	0.632269	0.532362	0.840765	0.767942	-0.523957	0.0405209	-0.178681	2.64355	-0.706598	-1.27163	-1.01541	-0.383082	-0.211878	0.0105386
R_MTHFCm	Methenyltetrahydrifikate cyclohydrolase mitochondrial	-0.0529191	-0.267388	-0.307378	-0.248166	1.26231	-1.24493	-1.65181	-1.1784	-0.626958	0.219005	0.995979	-0.0136814	1.84333	1.29522	-0.0242102
R_MTHFD	Methylenetetrahydrofolate dehydrogenase (NADP)	-1.59728	-0.258397	1.04267	0.318588	-0.333039	-0.0940113	0.769974	0.754498	2.26706	-0.20279	-1.08729	-0.976722	-0.809367	0.780635	-0.574521
R_FTHFI	5 Formyltetrahydrofolate10 Formyltetrahydrofolate isomerase	-0.258199	-0.258199	-0.258199	-0.258199	-0.258199	-0.258199	-0.258199	-0.258199	-0.258199	-0.258199	-0.258199	3.61478	-0.258199	-0.258199	-0.258199
R_MTHFD2i	Methylenetetrahydrofolate dehydrogenase NAD	1.43902	0.878887	-1.12453	0.188981	1.09588	-0.272425	-1.10736	-1.25663	-1.27791	-0.254931	0.60992	0.64757	0.896599	-1.32137	0.858291
R_MTHFDm	Methylenetetrahydrofolate dehydrogenase NADP mitochondrial	-0.0529191	-0.267388	-0.307378	-0.248166	1.26231	-1.24493	-1.65181	-1.1784	-0.626958	0.219005	0.995979	-0.0136814	1.84333	1.29522	-0.0242102
R_MTHFR3	5 10 methylenetetrahydrofolatereductase NADPH	0.168917	-0.490132	-0.268228	-0.185375	1.03839	-0.156626	0.208324	1.51781	0.717573	1.76344	0.563788	-1.44414	-1.47658	-0.818115	-1.13903
R_METB1	Metb1 (rev)	-0.552777	-0.267403	-0.119682	0.363032	-0.310791	0.160292	0.507989	0.980945	1.56414	2.30526	-0.739434	-1.09671	-1.01468	-0.960177	-0.820001
R_METS	Methionine synthase	0.168917	-0.490132	-0.268228	-0.185375	1.03839	-0.156626	0.208324	1.51781	0.717573	1.76344	0.563788	-1.44414	-1.47658	-0.818115	-1.13903
R_METTRS	Methionyl-tRNA synthetase	-0.220452	0.910786	-0.390852	-0.474178	-0.518052	-0.175368	-0.617895	-0.612036	-0.490114	-0.372189	2.75637	-1.42938	1.25374	0.0771896	0.302431
R_METTRSm	Methionyl tRNA synthetase mitochondrial	-0.232743	0.318861	-0.343809	-0.390255	-0.379841	-0.203393	-0.448272	-0.439063	-0.382923	-0.316655	3.41983	-0.927192	0.404585	-0.152718	0.0735835
R_FTHFLi	Formate-tetrahydrofolate ligase	1.1917	-1.24059	-0.49835	-0.459564	0.942896	1.64353	1.65464	0.592815	-0.236712	-0.293162	-1.12163	-1.4322	-0.604016	-0.264561	0.125207
R_METt2r	L methionine reversible transport via proton symport	-0.616779	0.226171	0.898523	1.08853	0.070546	-0.222707	0.043172	-1.87294	-0.447632	-1.72255	-1.07126	0.939901	1.4152	0.665457	0.606365
R_MTRI	5-methylthioribose-1-phosphate isomerase	-0.238693	-1.20919	1.07203	0.0507463	1.09208	-1.02925	1.22629	-0.921156	0.649457	1.84909	-1.40114	-0.0914906	-0.202748	0.0835638	-0.929599
R_NABTNO	N4 AcetylaminobutanalNAD oxidoreductase	-0.681743	0.413857	1.27826	-0.36829	0.498844	0.465854	1.51474	0.748086	0.7433	0.804534	-1.99435	-1.04948	-0.538826	-0.811902	-1.02289
R_NACt	Nicotinic acid transport	1.14893	0.0348519	0.511065	-0.374427	-1.82495	-0.987272	-0.491033	0.254868	0.313433	0.143164	0.834936	1.21806	-0.805693	-1.52374	1.5478
R_NADDPp	NAD diphosphatase peroxisomal	0.507935	-0.487291	-0.464762	-0.494264	-0.494264	-0.445644	-0.485126	-0.41562	-0.120721	-0.47727	0.259074	3.32026	-0.389152	-0.494264	0.681106
R_NADH2_u6cm	NADH dehydrogenase cytosolicmitochondrial	-0.907275	-0.183884	0.254429	0.506001	0.599918	1.32776	0.715621	0.584974	1.46492	1.14953	-1.47691	-1.15905	-0.785083	-0.886415	-1.20454
R_NADH2_u6m	NADH dehydrogenase mitochondrial	-0.84073	-0.714984	-0.424881	0.717694	-0.681378	1.25931	1.03249	0.924285	1.97274	0.843722	-1.08583	-0.798968	-0.581046	-0.667611	-0.954809
R_NADK	NAD kinase	-0.871436	-0.467906	-0.75943	-0.702592	-0.381064	0.591213	1.95591	1.72278	1.24172	0.295402	0.45317	-0.527168	-1.15669	-0.349717	-1.0442
R_MEVK1	Mevalonate kinase atp	0.758708	-0.229472	2.43012	0.46015	0.793417	-0.173252	0.625515	0.600341	-0.421448	-0.745182	-1.78078	-0.763267	-0.876043	0.084126	-0.762942
R_MEVK2	Mevalonate kinase ctp	0.73787	-0.226754	2.44829	0.430221	0.802095	-0.164612	0.63455	0.600593	-0.426723	-0.743143	-1.77167	-0.748197	-0.875937	0.0689905	-0.765579
R_MEVK3	Mevalonate kinase gtp	0.769513	-0.300179	2.33107	0.282897	0.79762	-0.101411	0.742652	0.723634	-0.38393	-0.740025	-1.85621	-0.753756	-0.862577	0.132865	-0.782162
R_MEVK4	Mevalonate kinase utp	0.818918	-0.221237	2.45661	0.153109	0.668093	-0.141908	0.715456	0.669787	-0.402359	-0.731022	-1.80086	-0.742483	-0.863363	0.153084	-0.731822
R_MFAPS_SC	Methylene fatty acyl phospholipid synthase yeast specific	0.712945	1.06016	1.57212	0.2198	-0.186478	-1.46506	-1.21275	-1.03093	-0.578662	-0.537444	-0.746477	-0.435419	1.61802	1.0683	-0.0581261
R_MGSA	Methylglyoxal synthase	0.290158	-0.10841	-1.54234	-2.41111	0.812231	-0.0612728	-0.380434	0.0776186	0.0971022	0.0879901	-0.653047	1.0475	0.975631	1.53274	0.235649
R_MHPGLUT	5 methyltetrahydropteroyltriglutamate homocysteine S methyltransferase	-0.267618	-0.0637396	-0.397437	-0.386368	-0.409283	-0.429359	-0.313867	-0.359202	-0.359881	-0.334498	0.230375	3.55556	-0.0237076	-0.261843	-0.179132
R_NADKm	NAD kinase mitochondrial	-0.365642	0.408383	-0.233299	-0.0336765	0.162048	0.928545	1.23322	1.79338	0.917497	0.424018	-2.04368	-1.07273	-0.852308	-0.366388	-0.899356
R_NADN	NAD nucleosidase	0.275779	0.114694	-0.762911	0.227001	-0.762911	2.66801	-0.762911	-0.762911	-0.605273	-0.0806843	0.805659	1.46355	-0.762911	-0.762911	-0.29127
R_NADNm	NAD nucleosidase mitochondrial	-0.639761	0.243011	-0.0833826	-0.566575	-0.639761	0.0504261	0.429775	-0.639761	1.19636	-0.348273	-0.639761	-0.639761	-0.147982	3.06521	-0.639761
R_NADPPPS	NADP phosphatase	-0.871001	-0.468004	-0.760472	-0.703702	-0.382308	0.591626	1.95583	1.72325	1.24047	0.295255	0.454522	-0.526394	-1.15629	-0.349088	-1.04369
R_NADPPPSm	NADP phosphatase	-0.365642	0.408383	-0.233299	-0.0336765	0.162048	0.928545	1.23322	1.79338	0.917497	0.424018	-2.04368	-1.07273	-0.852308	-0.366388	-0.899356
R_NADPt	NADP transporter	-0.89834	-0.129946	0.726732	0.82822	1.13097	-0.142366	1.06701	0.362432	1.95357	0.303649	-1.20949	-1.08643	-0.996339	-0.843324	-1.06634
R_MI145Ptn	1D myo Inositol 1 4 5 trisphosphate nuclear transport via diffusion	0.982133	0.602404	1.67816	1.11154	-1.23528	-1.40485	-0.171104	0.0272214	0.251767	0.418818	-0.503077	-0.964542	-1.18442	-0.850719	1.24194
R_FUM	Fumarase	0.631652	0.286754	0.858226	1.20471	0.733745	-1.4069	-0.973799	-1.4331	-1.38111	0.742648	-0.421999	-1.00153	1.34745	0.295646	0.517606
R_MI1PP	Myo-inositol 1-phosphatase	0.935411	0.734077	-1.60622	-0.754611	-0.739519	0.279474	-0.0162691	-0.0564599	1.87499	0.680032	-0.211528	-1.84427	0.591067	0.783115	-0.649289
R_MI1PS	Myo Inositol 1 phosphate synthase	0.156668	-0.576171	-1.63173	-0.936949	-0.0512013	0.270128	-0.108055	-0.513151	-0.118246	-0.289282	-1.23206	1.27646	1.77295	1.82778	0.152864
R_MINOHPtn	Inositol hexakisphosphate nuclear transport diffusion	-0.981141	-0.601641	-1.67879	-1.11164	1.23624	1.40402	0.170852	-0.0271667	-0.251582	-0.418901	0.502351	0.963503	1.18501	0.851252	-1.24237
R_NADS1	NAD synthase (nh3)	-0.898454	-0.129989	0.726601	0.828129	1.1311	-0.142231	1.06704	0.362446	1.95356	0.303627	-1.20946	-1.08637	-0.996244	-0.843271	-1.06649
R_MIP2C124PLC_SC	Mannose inositol P 2 ceramide ceramide 1 24C phospholipase C	-0.265846	3.61337	-0.265846	-0.265846	-0.265846	-0.265846	-0.265846	-0.265846	-0.265846	-0.157374	-0.265846	-0.265846	-0.265846	-0.265846	-0.265846
R_MIP2C126PLC_SC	Mannose inositol P 2 ceramide ceramide 1 26C phospholipase C	-0.0400254	1.03621	-0.0824759	-0.0210797	0.352819	0.463817	0.132762	0.157635	0.265384	0.322647	-3.39751	-0.0846116	0.837905	0.259459	-0.202933
R_FUMAC	Fumarylacetoacetase	-0.049086	0.132127	-0.504674	-0.373717	-0.496342	-0.389057	-0.498323	-0.444739	-0.432412	-0.255602	3.41309	-0.788635	0.38495	0.0403881	0.262032
R_MIP2C224PLC_SC	Mannose inositol P 2 ceramide ceramide 2 24C phospholipase C	-0.258199	-0.258199	-0.258199	-0.258199	-0.258199	-0.258199	-0.258199	-0.258199	-0.258199	-0.258199	3.61478	-0.258199	-0.258199	-0.258199	-0.258199
R_MIP2C226PLC_SC	Mannose inositol P 2 ceramide ceramide 2 26C phospholipase C	-0.389686	-0.296513	-0.463752	-0.394435	-0.0840097	-0.060938	-0.230405	-0.249555	-0.267014	-0.282026	3.58002	-0.132816	-0.0950974	-0.131775	-0.501999
R_MIP2C324PLC_SC	Mannose inositol P 2 ceramide ceramide 3 24C phospholipase C	-0.258199	-0.258199	-0.258199	-0.258199	-0.258199	-0.258199	-0.258199	-0.258199	-0.258199	-0.258199	3.61478	-0.258199	-0.258199	-0.258199	-0.258199
R_MIP2C326PLC_SC	Mannose inositol P 2 ceramide ceramide 3 26C phospholipase C	-0.258199	-0.258199	-0.258199	-0.258199	-0.258199	-0.258199	-0.258199	-0.258199	-0.258199	-0.258199	3.61478	-0.258199	-0.258199	-0.258199	-0.258199
R_NAPRTm	NAPRTase mitochondrial	1.3214	-0.620187	-0.620187	-0.593803	-0.620187	-0.620187	-0.620187	0.0843324	-0.620187	0.655337	1.73674	-0.504552	2.26204	-0.620187	-0.620187
R_NDP1	Nucleoside diphosphatase ADP	-0.413909	-2.15234	0.00275566	0.65724	1.32922	0.218052	1.37	0.87676	1.22753	0.427662	-0.653024	-0.608861	-0.980275	-0.72224	-0.578565
R_NDP3	Nucleoside diphosphatase GDP	-0.369115	-2.18195	0.15232	0.83018	1.32969	0.137845	1.30695	0.822535	1.17096	0.394432	-0.6823	-0.595778	-0.991298	-0.738601	-0.585876
R_NDP3g	Nucleoside diphosphatase GDP Golgi	-0.32128	-0.0672487	-0.520052	-0.461968	-0.548203	-0.545626	-0.466482	-0.486425	-0.469353	-0.391479	3.07188	1.5618	-0.00907217	-0.325897	-0.0205976
R_NDP4	Nucleoside diphosphatase dGDP	-0.648892	-0.829238	-0.60163	-1.5986	-0.562898	-0.509163	1.63186	1.02958	1.47408	0.45419	-0.595191	1.54438	-0.598099	0.20506	-0.395441
R_MIP2CS124_SC	Mannose inositol P 2 ceramide synthase ceramide 1 24C yeast specific	-0.259958	-0.259958	-0.259958	-0.259958	-0.259958	-0.259958	-0.259958	-0.259958	-0.259958	-0.259958	3.61471	-0.235258	-0.259958	-0.259958	-0.259958
R_MIP2CS126_SC	Mannose inositol P 2 ceramide synthase ceramide 1 26C yeast specific	-0.258199	-0.258199	-0.258199	-0.258199	-0.258199	-0.258199	-0.258199	-0.258199	-0.258199	-0.258199	3.61478	-0.258199	-0.258199	-0.258199	-0.258199
R_NDP7	Nucleoside diphosphatase UDP	-0.257025	-2.26194	0.0773201	1.01528	1.5309	0.110611	1.18282	0.706758	0.994724	0.290102	-0.798098	-0.508126	-0.94721	-0.654564	-0.481543
R_MIP2CS224_SC	Mannose inositol P 2 ceramide synthase ceramide 2 26C yeast specific	-0.440994	-0.440994	-0.440994	-0.440994	-0.440994	-0.440994	-0.440994	-0.440994	-0.440994	-0.440994	2.98024	1.58064	-0.323184	-0.440994	0.613237
R_FUMm	Fumarase mitochondrial	-0.753357	-0.356724	-0.60636	-1.02412	-0.179243	1.67407	1.15117	1.49015	1.34787	-0.839318	-0.238838	0.781523	-1.27201	-0.512693	-0.662132
R_MIP2CS324_SC	Mannose inositol P 2 ceramide synthase ceramide 3 24C yeast specific	-0.18339	2.33746	-0.593897	-0.531991	-1.03138	-0.658949	-0.838247	-0.693645	-0.353144	0.0648734	-0.734393	1.24496	1.5364	-0.288145	0.72349
R_MIP2CS326_SC	Mannose inositol P 2 ceramide synthase ceramide 3 26C yeast specific	-0.311579	0.519512	-0.311579	-0.311579	-0.311579	-0.311579	-0.311579	-0.311579	-0.311579	-0.311579	3.53101	-0.311579	-0.311579	-0.311579	-0.311579
R_MIPC124PLC_SC	Mannose inositol phosphorylceramide ceramide 1 24C phospholipase C	-0.258199	3.61478	-0.258199	-0.258199	-0.258199	-0.258199	-0.258199	-0.258199	-0.258199	-0.258199	-0.258199	-0.258199	-0.258199	-0.258199	-0.258199
R_NDPK1	Nucleoside-diphosphate kinase (ATP:GDP)	0.715459	1.18254	-0.824058	-2.52143	-1.51914	0.320018	0.760626	0.314187	0.384216	0.538643	0.139164	-0.130993	-0.724899	0.811758	0.553913
R_NDPK2	Nucleoside-diphosphate kinase (ATP:UDP)	-0.493942	-0.188822	-1.81793	-1.52473	0.0572364	1.79461	0.432882	0.874019	1.48926	0.802449	-0.267178	-0.0119995	0.103416	-0.315539	-0.933737
R_NDPK3	Nucleoside-diphosphate kinase (ATP:CDP)	0.879848	-0.353465	-1.24677	-0.517591	-1.01762	-0.643746	-0.812046	-0.0115628	1.36199	0.280676	0.115408	-1.58632	0.816656	1.75444	0.980092
R_NDPK4	Nucleoside-diphosphate kinase (ATP:dTDP)	1.62645	-0.563688	-0.522234	0.186908	0.680914	-0.460618	-1.31242	-0.724687	-0.617714	-0.171352	-0.217916	-1.006	0.66194	2.42839	0.0120272
R_NDPK5	Nucleoside-diphosphate kinase (ATP:dGDP)	-1.24508	0.46707	-0.132709	-0.168657	-0.761599	0.238696	1.62416	0.907356	0.834386	-0.0411527	0.223067	1.42519	-1.25579	-1.92207	-0.192871
R_MIPC126PLC_SC	Mannose inositol phosphorylceramide ceramide 1 26C phospholipase C	-0.0407562	1.02225	-0.076784	-0.0161829	0.364678	0.472996	0.141465	0.165235	0.270234	0.323915	-3.40018	-0.0975832	0.824078	0.262329	-0.21569
R_NDPK6	Nucleoside-diphosphate kinase (ATP:dUDP)	0.530472	-0.112612	-0.0411175	-0.47306	-1.19552	-0.976526	-1.02907	1.31075	1.38561	-0.056357	0.974533	-2.09477	0.537817	0.649842	0.590008
R_FUMt2r	Fumarate reversible transport via symport	0.37372	0.387827	0.633712	0.39619	1.00898	0.29727	-0.784398	-0.362406	-0.612101	-3.07471	0.875935	0.264856	-0.296518	0.174721	0.716926
R_NDPK7	Nucleoside-diphosphate kinase (ATP:dCDP)	-0.532347	0.112698	0.0406596	0.472983	1.19551	0.976633	1.02961	-1.31017	-1.38503	0.0566356	-0.974646	2.09481	-0.538306	-0.649438	-0.589595
R_NDPK8	Nucleoside-diphosphate kinase (ATP:dADP)	0.290165	-1.20432	-0.124599	-0.542255	-0.683846	0.535472	2.01268	1.30523	1.4021	-0.108015	-1.07	-0.127879	-1.53171	-0.350682	0.197658
R_MIPC224PLC_SC	Mannose inositol phosphorylceramide ceramide 2 24C phospholipase C	-0.258199	-0.258199	-0.258199	-0.258199	-0.258199	-0.258199	-0.258199	-0.258199	-0.258199	-0.258199	3.61478	-0.258199	-0.258199	-0.258199	-0.258199
R_MIPC226PLC_SC	Mannose inositol phosphorylceramide ceramide 2 26C phospholipase C	-0.384108	-0.305021	-0.454589	-0.387849	-0.0860859	-0.0655789	-0.22822	-0.247391	-0.265862	-0.282198	3.58264	-0.143057	-0.105654	-0.135346	-0.491683
R_MIPC324PLC_SC	Mannose inositol phosphorylceramide ceramide 3 24C phospholipase C	-0.258199	-0.258199	-0.258199	-0.258199	-0.258199	-0.258199	-0.258199	-0.258199	-0.258199	-0.258199	3.61478	-0.258199	-0.258199	-0.258199	-0.258199
R_NDPK9	Nucleoside diphosphate kinase ATPIDP	-0.245896	0.409917	-0.437844	-2.4669	-1.26123	0.700207	1.28411	0.845019	1.01779	1.22164	-0.0627567	0.0253187	-0.534278	-0.0137695	-0.481335
R_NFORTYRt	N N bisformyl dityrosine transport extracellular	-1.00144	0.443332	0.592692	0.829172	0.895596	-0.227383	0.375402	-0.147443	2.45389	-0.817744	-1.36343	-1.34591	-0.593154	-0.165986	0.072409
R_NFTYROX	N formyltyrosine oxidase	-1.00144	0.443332	0.592692	0.829172	0.895596	-0.227383	0.375402	-0.147443	2.45389	-0.817744	-1.36343	-1.34591	-0.593154	-0.165986	0.072409
R_NH4t	Ammonia reversible transport	0.674265	0.888582	-0.0932704	-1.25983	-1.28931	-1.58682	-0.350968	0.170332	-1.49934	-0.0383222	1.15473	0.570673	1.49588	0.629176	0.534217
R_NH4ti	Ammonia transport efflux cytosol to extracellular	0.678264	0.896894	-0.0601383	-1.23764	-1.3113	-1.57911	-0.391926	0.156456	-1.49789	-0.0591769	1.13441	0.593968	1.48553	0.647191	0.544481
R_NH4tm	NH3 mitochondrial transport	1.08512	0.723743	0.0466548	-1.27107	-2.97201	0.492735	0.207983	0.191066	0.375572	-0.140825	-0.1098	0.08158	0.1834	-0.0390387	1.14489
R_NTD1	5'-nucleotidase (dUMP)	-0.692957	-0.836765	-1.12972	-1.70154	-0.996532	-0.473826	0.595776	0.834333	0.658114	-0.229775	-0.0458919	1.21354	0.371029	0.405181	2.02903
R_G12MT1g	Glycolipid 1 2 alpha D mannosyltransferase Golgi apparatus	-0.358429	-0.273334	-0.421083	-0.421083	-0.421083	-0.421083	-0.382658	-0.421083	-0.413187	-0.417424	3.08823	1.62545	-0.214639	-0.421083	-0.127509
R_NTD10	5'-nucleotidase (XMP)	-1.08663	-0.826506	-0.469424	-1.1155	-0.597598	-0.588972	1.35085	0.530336	1.33209	1.49015	0.68549	1.3607	-0.75349	-0.413682	-0.897809
R_NTD11	5'-nucleotidase (IMP)	-0.110344	0.621897	-0.11855	-2.65744	-1.94982	-0.0840432	0.150423	0.0512183	0.494229	0.279362	0.526066	0.805243	0.915376	0.652665	0.423721
R_NTD2	5'-nucleotidase (UMP)	-0.585041	-0.241583	0.638366	-1.83943	-0.659167	1.18097	1.2897	0.706936	0.5783	0.186429	1.36748	0.213924	-0.673198	-1.68896	-0.47473
R_NTD3	5'-nucleotidase (dCMP)	-0.282725	0.0855788	0.54284	0.816232	1.13556	0.658145	0.65924	-0.182144	0.389766	0.676596	-0.437448	0.121869	-0.839922	-0.320832	-3.02276
R_NH4tp	Ammonia peroxisomal transport	-0.965034	-0.571268	-1.68374	-1.09261	1.2506	1.41448	0.179897	-0.0101816	-0.285459	-0.438234	0.434697	0.9388	1.1984	0.879669	-1.25002
R_NMNATm	Nicotinamide nucleotide adenylyltransferase mitochondrial	0.315468	-0.672369	-0.672369	-0.0880117	-0.672369	-0.672369	-0.672369	0.696008	2.77313	-0.638947	-0.405221	-0.672369	0.0651699	1.54209	-0.22547
R_NTD4	5'-nucleotidase (CMP)	-0.274086	0.390053	0.601632	-1.86159	-0.257147	1.16491	1.34271	0.730263	0.925767	0.440807	0.615795	-0.228493	-0.69773	-1.57286	-1.32004
R_G12MT2g	Glycolipid 1 2 alpha D mannosyltransferase Golgi apparatus	-0.358425	-0.273336	-0.421081	-0.421081	-0.421081	-0.421081	-0.382648	-0.421081	-0.413189	-0.417421	3.08827	1.62538	-0.214637	-0.421081	-0.127503
R_NTD5	5'-nucleotidase (dTMP)	-0.92912	-0.951619	-1.02457	-1.70341	-0.331102	-0.00364933	1.34689	0.963703	1.24714	0.352844	-0.312829	1.66199	-0.0790938	0.534491	-0.771667
R_NMNt2m	NMN mitochondrial transport via proton symport	0.580799	0.580799	0.580799	-1.37119	-1.73082	0.580799	-1.56575	0.580799	0.580799	0.580799	0.580799	0.580799	-1.72102	0.580799	0.580799
R_NMNt2p	NMN peroxisomal transport via proton symport	-0.481271	-0.481271	-0.481271	-0.481271	-0.481271	-0.481271	-0.481271	-0.481271	-0.481271	-0.481271	-0.481271	2.03224	2.07825	-0.481271	1.66476
R_NNAM	Nicotinamidase	-0.85283	0.277216	0.290039	1.08349	1.51943	0.42737	0.492841	-0.322252	-0.262855	0.0384392	-1.26439	-1.98215	0.316157	1.41838	-1.17888
R_G13MTg	Glycolipid 1 3 alpha D mannosyltransferase Golgi apparatus	-0.358425	-0.273337	-0.421081	-0.421081	-0.421081	-0.421081	-0.382647	-0.421081	-0.41319	-0.417421	3.08827	1.62537	-0.214636	-0.421081	-0.127503
R_NNAMrm	Nicotinamidase reversible mitochondrial	-0.258199	-0.258199	-0.258199	-0.258199	3.61478	-0.258199	-0.258199	-0.258199	-0.258199	-0.258199	-0.258199	-0.258199	-0.258199	-0.258199	-0.258199
R_NTD6	5'-nucleotidase (dAMP)	0.955106	-0.659163	-0.410682	0.330663	1.05638	-0.423088	-1.33896	-0.77525	-0.630059	-0.137122	-0.0773164	-0.961809	0.228089	2.69552	0.147681
R_NTD7	5'-nucleotidase (AMP)	-1.3778	-1.61066	-0.825714	-0.369706	1.55752	0.105434	0.41802	0.228603	0.51913	0.490328	1.65925	0.966372	-0.928121	0.140438	-0.973103
R_NNATr	Nicotinate-nucleotide adenylyltransferase	-0.898454	-0.129989	0.726601	0.828129	1.1311	-0.142231	1.06704	0.362446	1.95356	0.303627	-1.20946	-1.08637	-0.996244	-0.843271	-1.06649
R_NNATm	Nicotinate nucleotide adenylyltransferase mitochondrial	-0.662681	0.14831	-0.0731009	-0.67349	-0.67349	0.909269	-0.672608	-0.67349	1.72236	-0.398389	-0.67349	-0.420304	0.137312	2.60059	-0.596796
R_NNDPR	Nicotinate-nucleotide diphosphorylase (carboxylating)	-0.898556	-0.130042	0.726464	0.828041	1.13123	-0.142106	1.06707	0.362453	1.95357	0.303597	-1.20944	-1.08631	-0.996149	-0.843209	-1.06662
R_NTD8	5'-nucleotidase (dGMP)	1.66782	-0.559646	-0.696418	-0.0149024	0.478781	-0.426744	-1.16496	-0.630134	-0.534513	-0.105242	-0.436998	-0.944598	0.960858	2.43928	-0.0325814
R_NTD9	5'-nucleotidase (GMP)	-1.03643	-0.883114	-0.929504	-1.65373	-0.375301	0.0288945	1.44658	0.998548	1.26361	0.345445	-0.277258	1.68058	-0.17541	0.319279	-0.752193
R_NTP3	Nucleoside-triphosphatase (GTP)	-0.671468	-0.907718	-0.792519	-1.72736	-0.599429	-0.323867	1.5711	1.04268	1.43523	0.485804	-0.473514	1.49873	-0.402634	0.211811	-0.346851
R_G16MTg	Glycolipid 1 6 alpha D mannosyltransferase Golgi apparatus	-0.358429	-0.273334	-0.421083	-0.421083	-0.421083	-0.421083	-0.382657	-0.421083	-0.413187	-0.417424	3.08823	1.62545	-0.214638	-0.421083	-0.127509
R_G3PCt	Glycero 3 phosphocholine transport extracellular to cytosol	-0.712499	-1.06904	-1.59443	-0.231278	0.186257	1.47112	1.21386	1.0269	0.578403	0.535085	0.733391	0.451317	-1.60027	-1.04884	0.0600295
R_NNDPRm	Nicotinate nucleotide diphosphorylase carboxylating mitochondrial	-0.857104	1.03861	0.659658	-0.857104	-0.549205	0.843819	0.457578	-0.857104	-0.485058	-0.163826	-0.857104	-0.857104	-0.857104	2.38183	0.959213
R_G3PD1ir	Glycerol 3 phosphate dehydrogenase NAD	1.16267	1.04519	0.956599	0.3011	0.252352	-1.14639	-1.29089	-0.988488	-1.56657	-0.355131	-0.227261	-0.980789	0.750616	1.35458	0.732418
R_NNMT	Nicotinamide N methyltransferase	-0.544485	-0.544485	1.9939	-0.544485	-0.180641	-0.544485	-0.171595	0.207648	-0.544485	-0.513107	-0.544485	-0.544485	0.342581	2.67709	-0.544485
R_NTP4	Nucleoside triphosphatase dGTP	-0.656037	-0.827929	-0.598694	-1.59444	-0.559185	-0.507195	1.63365	1.03037	1.47449	0.454445	-0.594046	1.54711	-0.60123	0.194509	-0.39582
R_NTRLASE	Nitrilase	-0.753844	0.120762	-0.559916	-0.753844	1.48477	-0.158514	1.95822	1.84016	-0.319428	-0.511997	-0.753844	0.669002	-0.753844	-0.753844	-0.753844
R_NTRLASE2	Nitrilase	0.297756	0.281813	-0.831344	-0.352206	-1.00172	-0.541183	-0.995967	-0.754957	-0.672356	-0.0686052	2.1354	-1.00172	1.01002	1.29996	1.19512
R_NTRLASE3	Nitrilase	-0.284063	-0.284063	-0.284063	-0.284063	-0.284063	-0.284063	-0.284063	-0.284063	-0.284063	0.0889535	-0.278303	3.5981	-0.284063	-0.284063	-0.284063
R_PEPDt3	Peptide transport in via proton symport	0.396195	0.600837	-0.831535	-0.160486	-0.660953	-0.349169	-1.04017	-0.826114	-0.692164	-0.146382	0.981263	-1.58154	1.86231	1.14442	1.30348
R_G3PD1irm	Glycerol 3 phosphate dehydrogenase NAD mitochondrial	-0.529362	-0.519407	0.0616921	-0.641389	2.50772	0.94369	1.14107	1.17467	-0.874001	-0.94994	-0.309019	0.0300788	-0.782494	-0.545017	-0.708301
R_PETHCT	Phosphoethanolamine cytidyltransferase	-0.974163	-0.535208	-1.68998	-1.14161	1.29062	1.43568	0.209279	-0.0301812	-0.181448	-0.34126	0.368361	0.874857	1.17105	0.846228	-1.30222
R_PETOHM_SC	Phosphatidylethanolamine N methyltransferase yeast specific	0.712945	1.06016	1.57212	0.2198	-0.186478	-1.46506	-1.21275	-1.03093	-0.578662	-0.537444	-0.746477	-0.435419	1.61802	1.0683	-0.0581261
R_PEtg_SC	Phosphatidylethanolamine Golgi transport yeast specific	0.257035	0.257035	0.257035	0.257035	0.257035	0.401849	0.123508	0.257035	0.257035	0.257035	0.257035	-3.60977	0.257035	0.257035	0.257035
R_O2t	O2 transport diffusion	-0.765562	0.111092	0.520847	0.0549957	1.35591	1.18435	0.811972	0.557474	0.948997	0.230209	-2.33041	-1.05382	-0.152381	-0.341871	-1.13181
R_O2ter	O2 transport endoplasmic reticulum	0.771123	-0.24321	2.42139	0.337656	0.767166	-0.147097	0.67726	0.646172	-0.410091	-0.740861	-1.80251	-0.752913	-0.870836	0.108107	-0.761349
R_O2tm	O2 transport diffusion	-0.747258	0.148736	0.455254	0.125174	1.49597	1.20058	0.55389	0.271503	0.87574	0.30033	-2.46297	-0.994432	0.0371424	-0.16629	-1.09337
R_OAAt	Oxaloacetate transport	-0.270934	-0.278188	0.831145	0.474743	0.0569445	-0.932165	1.13891	-0.274419	0.178823	2.72374	-1.2934	-0.460032	-0.345135	-0.647062	-0.902967
R_PEtm_SC	Phosphatidylethanolamine mitochondrial transport yeast specific	-0.714849	-1.06419	-1.55094	-0.201955	0.183837	1.45335	1.20648	1.02646	0.584218	0.5737	0.74662	0.412628	-1.63504	-1.08594	0.0656214
R_OAAt2m	Oxaloacetate transport mitochondrial	1.19762	0.92414	1.38199	1.26482	-0.374659	-1.34795	-0.880416	-1.06538	-0.580966	-0.0485189	-1.25309	1.43748	-0.565767	-0.174961	0.0856648
R_PEtv_SC	Phosphatidylethanolamine vacuolar transport yeast specific	0.0882686	0.843796	-0.484727	-0.806555	0.252592	0.70856	0.544324	0.70651	-0.421539	-2.91686	0.873437	0.960584	0.216804	0.194544	-0.759743
R_OBDHm	2 Oxobutanoate dehydrogenase	-1.07984	-0.836995	-0.391016	0.262888	-0.533412	-1.29067	0.754747	-0.853036	-0.623169	0.841271	1.37119	1.85402	1.36679	-0.305515	-0.537245
R_PPM	Phosphopentomutase	0.0464306	-0.204125	-0.220307	-0.603636	-1.46758	-1.12332	-1.77024	0.235244	-0.0910279	-0.41486	1.61766	1.334	0.879431	0.891118	0.891222
R_OCBT	Ornithine carbamoyltransferase	-0.168002	-0.754197	-1.47418	-1.08485	-0.176023	1.40029	0.0143819	-0.486679	-0.0457631	-0.139387	-1.33066	0.95313	1.5632	1.63427	0.0944659
R_OCDCAt	Octadecanoate n C180 transport in via uniport	-0.983017	-0.594336	-1.67061	-1.1166	1.26559	1.37734	0.173077	-0.0171828	-0.244435	-0.409821	0.485983	0.929691	1.20048	0.866307	-1.26246
R_OCDCEAt	Octadecenoate n C181 transport in via uniport	-0.982777	-0.594164	-1.67073	-1.11686	1.26627	1.37582	0.172639	-0.0172088	-0.244489	-0.409696	0.487019	0.928063	1.20155	0.867161	-1.26261
R_OCDCYAt	Octadecynoate n C182 transport in via uniport	-0.981996	-0.594556	-1.67177	-1.11694	1.26428	1.3766	0.172341	-0.0179972	-0.245166	-0.410138	0.488565	0.929447	1.20127	0.867178	-1.26112
R_OHACT1	Alcohol Acetyltransferase ethanol	0.371046	0.76988	-1.01237	-0.324043	-2.07882	-0.56289	0.303808	-0.36227	-0.621042	2.06461	0.821367	-0.278082	0.126461	1.27309	-0.490749
R_PFK	Phosphofructokinase	-1.15693	0.419683	-1.4535	-0.0802091	0.473805	0.33563	0.542137	0.868401	0.965924	1.3001	0.027543	-1.6585	-0.47957	1.24601	-1.35052
R_PFK26	6 phosphofructo 2 kinase	-0.28109	-1.05119	0.210962	-1.37669	-0.853062	1.57584	1.33349	0.90647	1.12842	-0.890295	-0.936186	0.514388	1.00711	-0.559343	-0.728827
R_PFK_2	Phosphofructokinase	-0.295994	0.273919	-0.522614	-0.521998	-0.57673	-0.447195	-0.57752	-0.544253	-0.454806	-0.353046	3.37459	0.431748	0.356032	-0.279374	0.137239
R_PFK_3	Phosphofructokinase (s7p)	-0.272256	0.677794	-1.30015	-1.33303	-2.0517	-0.238996	0.359861	0.727952	0.908877	1.05809	-0.0790301	-0.319284	0.401155	1.67681	-0.216086
R_OHACT2	Alcohol Acetyltransferase isoamyl alcohol	-0.0680632	1.34931	-1.06521	-0.682919	-1.7179	0.460616	1.22899	-0.204692	-0.696116	1.75709	-0.271589	0.945636	-0.301612	0.325353	-1.05889
R_PGCD	Phosphoglycerate dehydrogenase	-0.142507	0.844794	0.643078	0.322431	-0.0155059	0.892477	-0.849104	1.91176	1.10249	-0.501701	-1.51574	-1.49869	-0.981744	0.432005	-0.644042
R_PPNCL2	Phosphopantothenate-cysteine ligase	-0.381007	-0.381007	-0.381007	-0.381007	-0.381007	0.25945	-0.381007	-0.381007	-0.381007	0.953976	-0.381007	-0.381007	-0.381007	3.35866	-0.381007
R_PGI	Glucose-6-phosphate isomerase	-0.380457	0.547022	-0.479355	-1.38068	-1.24164	-0.0384404	1.28809	1.42405	1.15504	1.15554	-0.174841	-1.17688	-0.723858	0.902124	-0.875716
R_OHACT3	Alcohol Acetyltransferase 2 methylbutanol	0.449325	0.827351	-0.871417	0.0605182	-1.97424	-1.10469	-0.370003	-0.659729	-0.853185	1.65754	0.785159	1.3417	0.121737	0.833313	-0.243368
R_OHACT4	Alcohol Acetyltransferase isobutyl alcohol	0.512183	1.36763	-1.01626	-0.157032	-2.27622	-0.302864	0.313707	-0.229944	-0.592268	1.82968	-0.222752	0.830948	-0.170756	0.732016	-0.618071
R_PGK	Phosphoglycerate kinase	0.445709	-0.378788	1.74962	0.864904	0.764449	-0.275447	-0.697449	-1.08701	-1.25835	-1.27463	0.409927	0.814516	0.151911	-1.42452	1.19517
R_PGL	6-phosphogluconolactonase	-1.56094	-0.989267	-1.74954	1.2626	0.60494	1.41384	0.355682	0.483614	0.734531	0.375066	-0.457694	1.01279	-0.138992	-0.247285	-1.09935
R_PGM	Phosphoglycerate mutase	0.430667	-0.145228	2.05742	1.01845	0.808487	-0.0207479	-1.00098	-0.573133	-1.00229	-1.509	-0.0263328	0.409267	-0.137901	-1.3836	1.07493
R_PGMT	Phosphoglucomutase	-1.14059	-0.605689	-1.18136	-0.424293	0.0282599	0.932129	1.08058	1.16746	1.22485	1.02743	-0.178118	1.06429	-1.29081	-0.343259	-1.36087
R_OHACT5	Alcohol Acetyltransferase Phenylethanol alcohol	-1.18011	0.814363	-0.803295	-0.138692	-1.84932	-0.624421	0.0107876	-0.329122	-0.447321	1.4029	1.03695	1.24091	0.360715	1.32986	-0.824214
R_OMCDC	2-Oxo-4-methyl-3-carboxypentanoate decarboxylation	-0.497017	0.870872	0.857063	0.897909	2.07404	-0.359983	0.486999	-0.204369	-0.941048	-0.136509	-1.75547	0.74479	0.0159531	-0.808792	-1.24444
R_OMCDCm	2 oxo 4 methyl 3 carboxypentanoate decarboxylation	0.550327	0.744174	-0.805243	-0.260071	-0.659873	-0.137126	-0.649693	-0.623125	-0.381944	-0.107909	-1.2352	-1.2352	1.98239	1.24822	1.57028
R_OMPDC	Orotidine-5'-phosphate decarboxylase	1.47943	-0.612524	-0.534399	0.206873	0.910046	-0.362552	-1.30321	-0.769082	-0.634242	-0.172329	-0.382067	-0.93619	0.750376	2.41612	-0.0562471
R_PHCDm	L 1 pyrroline 3 hydroxy 5 carboxylate dehydrogenase	-0.722455	-0.29565	-0.466493	-1.25421	-0.320521	1.37046	0.518655	0.148328	0.409858	1.86089	1.63011	0.11827	-0.854217	-1.07243	-1.07059
R_PHCHGSm	L 1 Pyrroline 3 hydroxy 5 carboxylate spontaneous conversion to L 4 Hydroxyglutamate semialdehyde mitochondrial	0.722455	0.29565	0.466493	1.25421	0.320521	-1.37046	-0.518655	-0.148328	-0.409858	-1.86089	-1.63011	-0.11827	0.854217	1.07243	1.07059
R_PHEACt	Phenethyl acetate transport extracellular	-1.18011	0.814363	-0.803295	-0.138692	-1.84932	-0.624421	0.0107876	-0.329122	-0.447321	1.4029	1.03695	1.24091	0.360715	1.32986	-0.824214
R_ORNDC	Ornithine Decarboxylase	0.0995887	0.556833	-0.317887	-2.16218	-1.50239	-1.10989	0.165435	-0.332193	1.37461	0.263496	1.12011	1.11677	-0.277072	0.845042	0.159748
R_PPND	Prephenate dehydrogenase	-0.647546	-0.485926	-0.435344	-0.500306	0.0504173	-0.348179	-0.355583	-0.40861	-0.282401	-0.101525	-0.275629	0.535819	-0.109899	3.46585	-0.101139
R_ORNTA	Ornithine transaminase	-0.970044	-0.640555	-0.657758	1.92959	1.78289	1.45632	0.362765	-0.386062	-0.779342	-0.292048	-0.281386	0.609667	-0.318366	-1.00614	-0.809528
R_ORNTACim	Ornithine transacetylase irreversible mitochondrial	-1.28374	-0.369519	-1.35678	0.276144	0.685787	1.21285	0.439685	-0.971682	0.287428	-0.098821	0.715221	2.2974	-0.692629	-0.249348	-0.891997
R_ORNt2r	Orntithine reversible transport in via proton symport	0.713528	0.351485	1.02706	0.672619	0.794952	-1.90726	0.814588	0.804847	0.0340889	-0.127333	-0.169551	-2.2529	0.209224	-1.05176	0.0864111
R_ORNt3m	Ornithine mitochondrial transport via proton antiport	-1.28374	-0.369519	-1.35678	0.276144	0.685787	1.21285	0.439685	-0.971682	0.287428	-0.098821	0.715221	2.2974	-0.692629	-0.249348	-0.891997
R_PHETA1	Phenylalanine transaminase	0.0766727	0.671589	1.68836	0.8976	0.0881821	-0.513494	0.0627057	0.412306	0.0725882	0.12946	1.20501	-1.31723	-1.74263	-1.78673	0.0556176
R_PHETRS	Phenylalanyl-tRNA synthetase	-0.0787819	0.857171	-0.716277	-0.649441	-0.764337	-0.52951	-0.793162	-0.799179	-0.682908	-0.493978	2.77022	0.121947	1.25316	0.0351496	0.469925
R_PHETRSm	Phenylalanyl tRNA synthetase mitochondrial	-0.152795	0.413479	-0.544765	-0.536759	-0.582806	-0.465331	-0.584704	-0.589306	-0.54232	-0.429925	3.33306	0.133091	0.549217	-0.184244	0.184102
R_PHEt2r	L phenylalanine reversible transport via proton symport	1.65886	0.965937	1.15193	0.128122	0.305585	-1.92075	-0.28505	-0.515169	-0.284636	-1.05628	0.341582	-0.877172	-0.570622	-0.51501	1.47268
R_ORPT	Orotate phosphoribosyltransferase	-1.47943	0.612524	0.534399	-0.206873	-0.910046	0.362552	1.30321	0.769082	0.634242	0.172329	0.382067	0.93619	-0.750376	-2.41612	0.0562471
R_OXAGm	Non enzymatic reaction	2.01998	-0.043416	0.183646	-0.600358	0.345628	-0.977258	-0.494634	0.699548	-0.45439	1.92452	-1.56487	-0.580019	-0.171537	0.545451	-0.83229
R_PI35BP5P_SC	1 phosphatidylinositol 3 5 bisphosphate 5 phosphatase yeast specific	-0.189788	-0.626772	-0.608528	0.871888	1.06777	1.10136	1.69216	-0.355138	-0.957293	-0.331279	1.5982	-0.532378	-1.61367	-0.499512	-0.61702
R_PPND2	Prephenate dehydrogenase NADP	-2.2878	0.096758	-0.389676	-0.198421	0.229074	0.980921	0.62776	0.597088	1.93445	0.381354	-1.08253	-0.11346	0.381943	-1.25404	0.0965804
R_PI3P5K_SC	Phosphatidylinositol 3 phosphate 5 kinase yeast specfic	-0.189788	-0.626772	-0.608528	0.871888	1.06777	1.10136	1.69216	-0.355137	-0.957293	-0.331279	1.5982	-0.532378	-1.61367	-0.499512	-0.61702
R_P5CDm	1 pyrroline 5 carboxylate dehydrogenase mitochondrial	-0.523345	-0.0550943	-0.709438	0.453448	-0.0933271	0.360108	-0.0789259	-0.538425	-0.0556302	-0.0399236	-0.152245	3.36114	-0.742711	-0.591098	-0.594537
R_PPNDH	Prephenate dehydratase	-2.58363	-0.110865	-0.817617	-0.0809642	-0.500671	0.798022	0.687939	0.619459	0.888434	0.325142	0.393754	1.08085	0.113208	0.673131	-1.48619
R_P5CR	Pyrroline-5-carboxylate reductase	0.00980173	-0.439875	-0.348499	0.633753	1.63924	-0.140637	-1.27416	-1.85259	0.671023	1.39511	-0.538195	0.748397	-1.30145	0.761161	0.036911
R_PACALDt	Phenylacetaldehyde transport extracellular	-1.68074	-0.460096	-0.665518	-0.109576	0.4487	1.0535	0.791192	-0.316297	-0.592162	-0.134924	0.26332	2.58515	-0.274173	0.202446	-1.11083
R_PACALDtm	Phenylacetaldehyde transport mitochondrial	-1.43359	-0.950939	-0.705856	-0.441616	0.819682	2.01376	1.04779	-0.0915735	0.68286	0.464913	1.20483	-0.248048	-0.979421	-0.242513	-1.14028
R_PAK_SC	Phosphatidate kinase yeast specific	-0.937961	1.51826	0.942329	-1.0629	0.429478	0.782035	1.55212	0.881589	0.654851	-0.156058	-0.833137	-0.736323	-1.11935	-0.817537	-1.0974
R_PAN4Ptm	Panthetheine 4 phosphate reversible mitochondrial transport	-0.0568254	0.653147	-0.505441	1.24719	-0.991559	0.754524	-1.23313	-0.895046	-1.19395	-0.225426	0.945081	-1.55083	1.00562	0.97466	1.07199
R_PI45BP5P_SC	1 phosphatidylinositol 4 5 bisphosphate 5 phosphatase yeast specific	0.961922	0.987356	0.484969	0.537517	-2.56361	-1.46675	-0.469317	0.763953	-0.504862	0.499447	-0.773224	0.811677	0.505821	0.168006	0.0570955
R_PI4P5K_SC	Phosphatidylinositol 4 phosphate 5 kinase yeast specfic	0.961922	0.987356	0.484969	0.537517	-2.56361	-1.46675	-0.469317	0.763953	-0.504862	0.499448	-0.773224	0.811677	0.505821	0.168006	0.0570955
R_PINOS_SC	Phosphatidylinositol synthase yeast specific	0.935411	0.734077	-1.60622	-0.754611	-0.739519	0.279474	-0.0162691	-0.0564599	1.87499	0.680032	-0.211528	-1.84427	0.591067	0.783115	-0.649289
R_PIt2m	Phosphate transporter mitochondrial	-1.06979	-0.439992	-0.670727	-0.20809	0.313787	1.67609	1.48859	1.52196	0.918779	0.248761	-0.579823	-0.0935475	-0.617415	-1.24917	-1.23942
R_PANTS	Pantothenate synthase	-0.614505	0.252312	1.47478	-0.113224	0.602267	0.430419	1.50302	0.588995	0.584116	0.759004	-2.02617	-1.02296	-0.442769	-0.966225	-1.00906
R_PANTtm	Pantothenate mitochondrial transport	0.824302	0.292711	0.677716	-0.223204	-0.00327892	-1.05209	-1.9102	-1.01279	-1.1612	-1.09467	1.09423	0.863647	0.8009	0.937686	0.966235
R_PAPSR	Phosphoadenylyl-sulfate reductase (thioredoxin)	-1.32536	-0.339283	-0.172527	1.24558	1.27741	1.20079	1.18977	0.626073	0.799013	0.220079	-1.03958	-0.311563	-1.12265	-1.03817	-1.20958
R_PAPt	PAP reversible uniport	-1.02313	-0.56877	-1.63518	-1.13594	1.27031	1.40303	0.184928	0.0196594	-0.255175	-0.396484	0.526771	0.931053	1.17124	0.800051	-1.29237
R_PIt2n	Phosphate nuclear transport via proton symport	0.983607	0.597452	1.67244	1.11318	-1.24501	-1.39755	-0.170765	0.0236993	0.250472	0.416044	-0.495981	-0.955198	-1.18921	-0.854987	1.25179
R_PIt2p	Phosphate peroxisomal transport via proton symport	0.983515	0.593598	1.67022	1.11643	-1.26882	-1.37638	-0.173789	0.0158757	0.243664	0.408133	-0.482934	-0.922428	-1.20168	-0.869844	1.26443
R_PIt2r	Phosphate reversible transport via symport	0.227947	-1.13386	-2.03832	0.112948	0.32238	-0.0450046	1.43667	0.925569	-0.626206	-0.18949	-0.0832421	-0.759911	-0.0275711	2.09909	-0.221
R_PAPtm	Adenosine 3 5 bisphosphate mitochondrial transport	-0.0568248	0.653147	-0.50544	1.24719	-0.99156	0.754523	-1.23313	-0.895046	-1.19395	-0.225426	0.945081	-1.55083	1.00562	0.974659	1.07199
R_PAtm_SC	Phosphatidate reversible transport mitochondrial yeast specific	0.0553726	-1.15731	1.06745	1.05349	1.49069	0.408817	-0.840372	-0.910377	1.53215	-0.57143	-1.49286	-0.885964	0.70986	0.0759252	-0.535447
R_PC	Pyruvate carboxylase	-0.626746	-0.16991	-1.71468	-0.542433	-0.85222	0.625911	0.64786	0.721379	0.948746	0.699698	0.58246	2.08863	-1.01928	-0.38626	-1.00316
R_PCDAGAT	Phosphatidylcholine diacylglycerol acyltransferase	1.22878	0.399962	0.635449	0.363626	0.526251	-0.79285	-1.48192	1.09198	1.26424	-0.0458358	-1.54	0.517147	-0.218697	-0.163163	-1.78498
R_PIt5m	Phosphate transport via hydroxide ion symport mitochondrial	0.520323	0.121709	0.52429	0.169032	0.455309	0.110438	0.0275147	0.183715	0.414846	0.500816	0.438821	-0.31894	-3.50281	-0.0539992	0.40893
R_PLBP1I_SCe	Phospholipase B phosphatidylinositol yeast specific extracellular	-0.982849	-0.594061	-1.67061	-1.11687	1.26666	1.37553	0.172644	-0.0170593	-0.244389	-0.409607	0.48676	0.927669	1.20175	0.86728	-1.26285
R_PLBPC_SC	Phospholipase B phosphatidylcholine yeast specific	0.707991	1.11309	1.60715	0.212546	-0.212262	-1.31934	-1.25531	-1.06666	-0.611147	-0.561956	-0.763451	-0.42275	1.60629	1.04636	-0.080545
R_PDE1	3',5'-cyclic-nucleotide phosphodiesterase	0.55935	1.43355	0.430715	-1.1011	-2.88406	-0.0996533	0.874783	0.162676	0.573416	0.153231	-0.124282	0.625821	-0.589566	-0.0691051	0.0542306
R_PLBPC_SCe	Phospholipase B phosphatidylcholine yeast specific extracellular	-0.982849	-0.594064	-1.67061	-1.11687	1.26665	1.37554	0.172646	-0.0170603	-0.244391	-0.409609	0.486766	0.927681	1.20174	0.867274	-1.26285
R_PPPGOm	Protoporphyrinogen oxidase mitochondrial	-0.238458	-0.287253	-0.341012	-0.332429	3.55374	-0.338163	-0.34303	-0.34127	-0.335071	-0.321974	0.378602	-0.251139	-0.378307	-0.23261	-0.191624
R_PLD_SC	Phospholipase D yeast specific	0.492433	0.0940601	0.221373	-0.692258	-0.581231	-0.46607	0.337238	0.882414	2.14609	0.599915	-0.255781	-2.43284	0.0786612	0.39098	-0.814984
R_PMANM	Phosphomannomutase	-0.156175	0.576258	1.63165	0.936869	0.0500469	-0.271152	0.107592	0.512623	0.118049	0.289175	1.23341	-1.27608	-1.77273	-1.82763	-0.151898
R_PMDPHT	Pyrimidine phosphatase	0.155173	-0.576485	-1.63228	-0.937373	-0.0488389	0.272273	-0.107364	-0.512347	-0.118205	-0.289394	-1.23226	1.27622	1.77284	1.82741	0.150637
R_PMETM_SC	Phosphatidyl N methylethanolamine N methyltransferase yeast specific	0.712945	1.06016	1.57212	0.2198	-0.186478	-1.46506	-1.21275	-1.03093	-0.578662	-0.537444	-0.746477	-0.435419	1.61802	1.0683	-0.0581261
R_PDE2	3 5 cyclic nucleotide phosphodiesterase	-0.258199	-0.258199	-0.258199	-0.258199	-0.258199	-0.258199	-0.258199	-0.258199	-0.258199	-0.258199	3.61478	-0.258199	-0.258199	-0.258199	-0.258199
R_PDE3	3 5 cyclic nucleotide phosphodiesterase	-0.258199	-0.258199	-0.258199	-0.258199	-0.258199	-0.258199	-0.258199	-0.258199	-0.258199	-0.258199	3.61478	-0.258199	-0.258199	-0.258199	-0.258199
R_PDE4	3',5'-cyclic-nucleotide phosphodiesterase	-0.258199	-0.258199	-0.258199	-0.258199	-0.258199	-0.258199	-0.258199	-0.258199	-0.258199	-0.258199	3.61478	-0.258199	-0.258199	-0.258199	-0.258199
R_PDE5	3 5 cyclic nucleotide phosphodiesterase	-0.258199	-0.258199	-0.258199	-0.258199	-0.258199	-0.258199	-0.258199	-0.258199	-0.258199	-0.258199	3.61478	-0.258199	-0.258199	-0.258199	-0.258199
R_GCC2cm_copy2	Glycine cleavage complex lipoamide mitochondrial	-0.700395	-0.709131	-1.39147	-1.44354	0.218446	2.09921	-0.0549578	0.310637	1.03531	1.30023	0.556658	0.0697347	0.00675236	-0.14192	-1.15556
R_PDHm	Pyruvate dehydrogenase	-0.826955	-0.787353	-0.0605321	-0.630652	0.0108531	0.674413	1.31418	0.661922	1.46176	0.593758	0.399262	0.828461	-1.34213	-0.173755	-2.12323
R_PDX5POi	Pyridoxine 5'-phosphate oxidase	1.00327	0.553074	1.61012	1.18107	-1.32289	-1.41544	-0.186956	-0.0091693	0.207915	0.468273	-0.488095	-0.855417	-1.18599	-0.822864	1.2631
R_PENDPtm	All trans Pentaprenyl diphosphate transport mitochondrial	-1.14687	-0.12879	-0.12879	-0.12879	-0.12879	1.07297	-0.12879	-1.2221	-1.20439	0.402576	-1.26133	2.20496	1.05944	-0.12879	0.867484
R_PMEVK	Phosphomevalonate kinase	0.771123	-0.24321	2.42139	0.337656	0.767166	-0.147097	0.67726	0.646172	-0.410091	-0.740861	-1.80251	-0.752913	-0.870836	0.108107	-0.761349
R_PMI12346PH	5 diphosphoinositol 1 2 3 4 6 pentakisphosphate diphosphohydrolase	0.779549	1.14245	0.77111	-0.338823	0.140044	0.343425	-1.71294	0.599616	0.480454	0.240148	-0.0540801	-1.80879	-1.87643	0.7584	0.535867
R_PMI12346PS	5 diphosphoinositol 1 2 3 4 6 pentakisphosphate synthase	0.779549	1.14245	0.77111	-0.338823	0.140044	0.343425	-1.71294	0.599616	0.480454	0.240148	-0.0540801	-1.80879	-1.87643	0.7584	0.535867
R_PEPAT	Peptide alpha N acetyltransferase	0.380566	0.585994	-0.809599	-0.149132	-0.684344	-0.38021	-1.0482	-0.842362	-0.715083	-0.160298	1.0671	-1.53103	1.84009	1.13812	1.30838
R_PPTTm	Trans pentaprenyltranstransferase mitochondrial	-0.541736	-0.541736	-0.541736	-0.541736	-0.541736	0.523546	-0.541736	-0.541736	-0.541736	-0.0857224	-0.541736	2.8141	1.60663	-0.528429	0.545494
R_PMI1346PH	Diphosphoinositol 1 3 4 6 tetrakisphosphate diphosphohydrolase	0.779549	1.14245	0.77111	-0.338823	0.140044	0.343425	-1.71294	0.599616	0.480454	0.240148	-0.0540801	-1.80879	-1.87643	0.7584	0.535867
R_PMI1346PS	Diphosphoinositol 1 3 4 6 tetrakisphosphate synthase	0.779549	1.14245	0.77111	-0.338823	0.140044	0.343425	-1.71294	0.599616	0.480454	0.240148	-0.0540801	-1.80879	-1.87643	0.7584	0.535867
R_PMPK	Phosphomethylpyrimidine kinase	1.27769	-1.38046	-1.53966	-0.938116	1.02322	0.134912	-0.211437	-0.696027	0.109718	-0.0195153	-1.33936	1.34264	0.295364	1.10624	0.834797
R_PPYRDC	Phenylpyruvate decarboxylase	-2.58868	-0.106205	-0.807068	-0.0745891	-0.501113	0.796005	0.689888	0.623812	0.890891	0.326792	0.403402	1.07358	0.100736	0.661551	-1.48901
R_PNP	Purine nucleoside phosphorylase	-0.852831	0.277216	0.290039	1.08349	1.51943	0.42737	0.492841	-0.322253	-0.262855	0.0384392	-1.26439	-1.98215	0.316157	1.41838	-1.17888
R_PNTK	Pantothenate kinase	-0.381009	-0.381009	-0.381009	-0.381009	-0.381009	0.259456	-0.381009	-0.381009	-0.381009	0.953991	-0.381009	-0.381009	-0.381009	3.35866	-0.381009
R_PNTOt2	Pantothenate reversible transport via proton symport	0.614505	-0.252312	-1.47478	0.113224	-0.602267	-0.430419	-1.50302	-0.588995	-0.584116	-0.759004	2.02617	1.02296	0.442769	0.966225	1.00906
R_PYRDC2	Pyruvate decarboxylase acetoin forming	-0.049224	-0.208946	-0.87678	-0.0588546	-0.496379	-1.3339	-1.26486	-0.198409	-0.743446	0.795057	1.33601	-0.622989	1.57253	1.90407	0.246107
R_PYRt	Pyruvate exchange diffusion	1.12217	0.935574	1.44396	-1.69805	-1.02357	-1.16171	-0.959022	-1.12447	-0.402515	0.409693	-0.113443	0.235194	0.927113	0.88519	0.523887
R_POLYAO	Polyamine oxidase	-0.681743	0.413857	1.27826	-0.36829	0.498844	0.465854	1.51474	0.748086	0.7433	0.804534	-1.99435	-1.04948	-0.538826	-0.811902	-1.02289
R_PRAGSr	Phosphoribosylglycinamide synthase	0.0681311	-0.616001	-1.62251	-0.875184	0.0673009	0.263327	0.000415878	-0.498507	0.0907883	-0.271366	-1.41834	1.20611	1.73465	1.8264	0.0447776
R_POLYAO2	Poylamine oxidase	-0.35974	-0.231425	1.89499	0.509157	0.856923	0.321512	1.35795	0.0802297	0.0755276	0.572626	-1.94538	-0.83751	-0.132188	-1.30837	-0.854308
R_POLYAO3	Poylamine oxidase	0.0371882	-0.807822	1.97573	1.76034	0.894168	-0.0610602	0.682686	-0.605176	-0.608383	0.1132	-1.25917	-0.452461	0.3306	-1.46147	-0.538364
R_PYRt2	Pyruvate transport in via proton symport	1.12296	0.936359	1.43438	-1.7581	-1.02356	-1.12125	-0.965466	-1.11659	-0.386153	0.369956	-0.067713	0.255096	0.902067	0.875288	0.542723
R_PYRt2m	Pyruvate mitochondrial transport via proton symport	-0.0575011	0.254949	0.788796	0.942077	0.691363	-0.141702	-0.346921	0.422234	0.457212	1.33139	-2.57705	-1.30333	0.122486	0.45574	-1.03974
R_PRAIS	Phosphoribosylaminoimidazole synthase	0.0681311	-0.616001	-1.62251	-0.875184	0.0673009	0.263327	0.000415878	-0.498507	0.0907883	-0.271366	-1.41834	1.20611	1.73465	1.8264	0.0447776
R_PYRt2p	Pyruvate peroxisomal transport via proton symport	-0.965034	-0.571268	-1.68374	-1.09261	1.2506	1.41448	0.179897	-0.0101816	-0.285459	-0.438234	0.434697	0.9388	1.1984	0.879669	-1.25002
R_QUILSYN	Quinolinate Synthase Eukaryotic	-0.895045	-0.126729	0.7268	0.827977	1.13042	-0.138585	1.06633	0.364123	1.94975	0.305388	-1.22273	-1.09015	-0.990145	-0.84279	-1.06461
R_PPA	Inorganic diphosphatase	-0.309939	-0.33668	-1.79236	-1.46154	-0.642861	0.589443	0.852144	0.959238	1.28674	1.91613	0.0555877	-0.0880495	-0.277861	0.0363278	-0.786324
R_PPAm	Inorganic diphosphatase	0.79415	0.745158	0.798053	0.257763	0.755827	-0.268342	-1.3943	-1.30378	-0.284768	-0.893128	-1.74576	-0.629326	1.31511	1.09115	0.762189
R_PPBNGS	Porphobilinogen synthase	0.4901	-0.0250362	0.189214	-0.209999	-0.00174589	-0.430316	-0.270282	1.41091	-0.767155	0.995294	0.515248	-2.79423	-0.125992	1.29873	-0.274745
R_PPCDC	Phosphopantothenoylcysteine decarboxylase	-0.381005	-0.381005	-0.381005	-0.381005	-0.381005	0.259438	-0.381005	-0.381005	-0.381005	0.953947	-0.381005	-0.381005	-0.381005	3.35868	-0.381005
R_PPCK	Phosphoenolpyruvate carboxykinase	-0.897164	-0.285496	-0.335204	-1.30626	0.357159	-0.293678	0.00806399	-0.148921	-0.0239125	1.88072	2.53632	0.251328	-0.501292	-0.582458	-0.65921
R_PRAIi	Phosphoribosylanthranilate isomerase (irreversible)	-0.689696	-0.23747	0.0560333	-0.548146	0.341778	1.13136	1.74583	1.67425	1.27265	-0.232374	-1.20589	-0.885838	-0.64811	-0.817569	-0.956812
R_QULNS	Quinolinate synthase	-0.219139	-0.464497	-0.464497	-0.464497	-0.464497	-0.464497	-0.464497	-0.464497	-0.464497	-0.464497	3.19464	1.21416	-0.464497	0.301189	0.154118
R_PRAMPC	Phosphoribosyl-AMP cyclohydrolase	0.213437	-0.316665	-1.00914	-0.273939	1.00286	0.230721	0.191782	0.898772	2.41153	0.193308	-1.65275	-0.439777	0.258344	-1.38017	-0.328324
R_QULNtm	Quinolinate reversible mitochondrial transport	-1.33712	1.50015	0.0607242	0.0607242	0.0607242	0.0607242	0.0607242	0.0607242	0.0607242	-0.66885	-1.49428	0.0607242	-1.57074	1.65642	1.42863
R_RAFGH	Raffinose galactohydrolase	-0.474644	-0.653647	0.234259	-0.360729	-0.0700295	0.389862	-0.653647	-0.653647	-0.653647	0.224631	-0.653647	-0.653647	3.13791	0.976635	-0.136014
R_RBFK	Riboflavin kinase	-1.36132	0.807154	-0.390587	-0.183479	-0.39367	-0.169723	-0.416301	-0.290986	-0.262412	-0.624674	-1.36132	-0.109858	0.780327	2.10346	1.87338
R_SLCBK2	Sphingolipid long chain base kinase phytosphingosine	1.63358	-0.921574	0.476569	1.46901	1.08917	-0.921574	0.27238	-0.155477	-0.534896	-0.921574	-0.921574	-0.921574	-0.921574	-0.215335	1.49445
R_SLFAT	Sulfate adenylyltransferase ADP	-1.33099	-0.279531	-0.169222	1.16228	1.27387	1.24668	1.17955	0.644724	0.7916	0.183455	-1.03657	-0.215442	-1.26173	-0.998009	-1.19066
R_RBFKm	Riboflavin kinase mitochondrial	1.69721	2.46364	-0.315636	-0.377023	-0.674463	0.113012	0.311914	-0.243066	-0.909228	-0.208663	-0.909228	0.912156	-0.0421728	-0.909228	-0.909228
R_PRASCSi	Phosphoribosylaminoimidazolesuccinocarboxamide synthase	0.0681409	-0.615999	-1.6225	-0.875179	0.0672895	0.263315	0.00041417	-0.49851	0.090791	-0.271363	-1.41835	1.20611	1.73465	1.8264	0.0447899
R_RBFSa	Riboflavin synthase	0.155173	-0.576485	-1.63228	-0.937373	-0.0488389	0.272273	-0.107364	-0.512347	-0.118205	-0.289394	-1.23226	1.27622	1.77284	1.82741	0.150637
R_RBFSb	Riboflavin synthase	0.155173	-0.576485	-1.63228	-0.937373	-0.0488389	0.272273	-0.107364	-0.512347	-0.118205	-0.289394	-1.23226	1.27622	1.77284	1.82741	0.150637
R_SO3ti	Sulfite transport efflux cytosol to extracellular	-1.33332	-0.111951	0.123766	1.28143	1.28141	1.31849	1.26609	0.400412	0.625484	-0.528798	-1.40315	-0.0529692	-1.00749	-0.823873	-1.03552
R_SO4ti	Sulfate irreversible uniport	-1.32546	-0.339552	-0.173189	1.24536	1.27755	1.20105	1.18988	0.625949	0.799065	0.219993	-1.04019	-0.3111	-1.1221	-1.03759	-1.20967
R_RBK	Ribokinase	0.119649	0.488915	0.49676	0.287519	0.791923	1.519	2.1651	-0.515476	-0.410824	0.206441	-0.948066	-0.984681	-1.10201	-1.05108	-1.06317
R_SPH1Pter	Sphinganine 1 phosphate endoplasmic reticular transport	-0.44047	0.398915	-0.44047	-0.44047	-0.44047	-0.3813	-0.44047	-0.44047	-0.44047	-0.295253	3.26915	1.07871	-0.105995	-0.44047	-0.44047
R_PRATPP	Phosphoribosyl-ATP pyrophosphatase	0.213437	-0.316665	-1.00914	-0.273939	1.00286	0.230721	0.191782	0.898772	2.41153	0.193308	-1.65275	-0.439777	0.258344	-1.38017	-0.328324
R_RIBFLVtm	Riboflavin reversible mitochondrial transport	1.14971	1.77827	-0.00441131	-0.00441131	-0.00441131	0.67676	0.623661	-0.00441131	-1.22374	-0.00441131	-1.28829	0.656987	0.669094	-1.32189	-1.69851
R_SPHPL	Sphinganine phosphate lyase	-0.255339	-0.40071	-0.246599	-0.235681	-0.130595	-0.163309	-0.168879	-0.188763	-0.232679	-0.283197	3.60275	-0.362827	-0.364201	-0.217539	-0.352438
R_RIBt2	Ribose transport in via proton symporter	1.11689	1.25893	2.10014	1.7586	-0.221998	-0.601257	-0.601257	-0.601257	-0.601257	-0.601257	-0.601257	-0.601257	-0.601257	-0.601257	-0.601257
R_PRFGS	Phosphoribosylformylglycinamidine synthase	0.0681311	-0.616001	-1.62251	-0.875184	0.0673009	0.263327	0.000415878	-0.498507	0.0907883	-0.271366	-1.41834	1.20611	1.73465	1.8264	0.0447776
R_SPMDAT1	Spermidine acetyltransferase	-0.736912	0.558324	1.08058	-0.571659	0.392736	0.484878	1.49949	0.886222	0.881586	0.833102	-1.93542	-1.06441	-0.619965	-0.660504	-1.02806
R_RNDR1	Ribonucleoside-diphosphate reductase (ADP)	0.252448	0.455663	-0.100482	1.15514	0.414314	-0.186206	-1.15221	-0.743943	-0.837174	-0.873295	-0.0688793	-0.533017	-1.15663	2.55713	0.817141
R_PRMICI	1-(5-phosphoribosyl)-5-[(5-phosphoribosylamino)methylideneamino)imidazole-4-carboxamide isomerase	0.213437	-0.316665	-1.00914	-0.273939	1.00286	0.230721	0.191782	0.898772	2.41153	0.193308	-1.65275	-0.439777	0.258344	-1.38017	-0.328324
R_RNDR1n	Ribonucleoside diphosphate reductase nuclear	2.56406	1.00782	0.756531	-0.717728	0.773421	-1.39295	-0.184048	-0.149219	0.0265639	-0.0681365	-0.601965	-0.106455	0.113923	-1.39295	-0.628862
R_SPMDt3i	Spermidine transport in via proton antiport	-0.0346467	1.25232	2.29254	1.05015	-0.857416	-1.30215	-1.1456	-0.376317	-0.988853	-0.065527	-0.651217	-0.39214	0.693069	0.328452	0.197339
R_SPMDtex2	Spermidine excretion cytosol to extracellular	-0.0312745	1.24443	2.28788	1.05164	-0.856476	-1.31134	-1.15087	-0.3858	-0.990172	-0.0614753	-0.643547	-0.385019	0.695587	0.336325	0.20011
R_RNDR2	Ribonucleoside-diphosphate reductase (GDP)	2.01226	0.800591	-1.71195	1.46588	-0.169389	0.105619	-0.626774	-0.442962	-0.941095	-1.01537	0.124133	-0.451947	-0.163052	1.18686	-0.172793
R_RNDR2n	Ribonucleoside diphosphate reductase GDP nuclear	1.17001	-0.586097	-0.586097	-0.586097	-0.586097	-0.586097	-0.586097	-0.586097	-0.586097	-0.586097	2.35205	0.543846	-0.586097	-0.039737	1.8348
R_RNDR3	Ribonucleoside-diphosphate reductase (CDP)	2.98504	1.03901	-0.834337	1.04899	-0.504164	-0.123696	-0.539397	-0.346773	-0.60769	-0.654312	-0.0424148	-0.64429	-0.0536235	-0.195666	-0.526665
R_SPMS	Spermidine synthase	-0.187943	-1.30565	0.550159	-0.260207	0.978165	-1.32174	1.01779	-1.06874	0.819433	2.04655	-1.00279	0.173957	-0.238945	0.619302	-0.819343
R_SPRMS	Spermine synthase	-0.265415	-0.394384	1.98204	0.86313	0.896481	0.229728	1.2232	-0.101296	-0.105757	0.46884	-1.82794	-0.762856	-0.0123147	-1.39465	-0.79881
R_SPRMt2i	Spermine transport via proton antiport irreversible	-1.03706	-0.330598	-1.51742	-1.19141	1.10441	1.64241	0.236606	0.262598	-0.353617	-0.450567	0.038129	0.761504	1.22077	0.942229	-1.32799
R_SQ23EPXter	Squalene 2 3 epoxide endoplamic reticular transport	0.771123	-0.24321	2.42139	0.337656	0.767166	-0.147097	0.67726	0.646172	-0.410091	-0.740861	-1.80251	-0.752913	-0.870836	0.108107	-0.761349
R_SQLEr	Squalene epoxidase endoplasmic reticular NADP	0.771123	-0.24321	2.42139	0.337656	0.767166	-0.147097	0.67726	0.646172	-0.410091	-0.740861	-1.80251	-0.752913	-0.870836	0.108107	-0.761349
R_SQLErx	Squalene epoxidase endoplasmic reticular NAD	-0.671951	1.17761	-1.54802	-1.02162	-0.133314	0.253609	-0.552634	-0.585082	-0.505225	-0.310493	-0.240772	1.76247	2.0977	0.274854	0.00287895
R_RNDR4	Ribonucleoside-diphosphate reductase (UDP)	2.7905	0.692852	-0.755166	1.51418	-0.389391	-0.260119	-0.760997	-0.457974	-0.665085	-0.727825	0.485553	-0.48168	-0.0894514	-0.528863	-0.366538
R_SQLS	Squalene synthase	0.771123	-0.24321	2.42139	0.337656	0.767166	-0.147097	0.67726	0.646172	-0.410091	-0.740861	-1.80251	-0.752913	-0.870836	0.108107	-0.761349
R_PRO1xm	Proline oxidase NAD mitochondrial	-0.184045	-0.309948	-0.0591797	0.920255	2.08494	0.0723296	-1.09916	-1.80351	0.624752	1.10841	-0.683402	0.718675	-1.26236	-0.0995668	-0.0281871
R_RNTR1	Ribonucleoside triphosphate reductase ATP	1.21025	-1.31599	-0.539909	-0.397607	1.23443	-0.476904	-1.0915	-0.5777	-0.290937	0.457472	-0.0717723	-0.995456	1.22491	2.03139	-0.400673
R_RNTR2	Ribonucleoside triphosphate reductase GTP	1.18211	-0.996743	-0.146403	-0.615482	0.641739	-0.552701	-1.14128	-0.576956	-0.259075	0.284353	-0.578362	-0.94296	1.22342	2.44678	0.0315588
R_SQLter	Squalene endoplamic reticular transport	0.771123	-0.24321	2.42139	0.337656	0.767166	-0.147097	0.67726	0.646172	-0.410091	-0.740861	-1.80251	-0.752913	-0.870836	0.108107	-0.761349
R_SRB_Lt	L sorbose reversible transport	0.960017	0.572269	1.65299	1.23341	-1.27336	-1.36446	-0.187196	0.00727144	0.245648	0.392533	-0.516169	-0.843597	-1.21599	-0.892594	1.22924
R_RNTR3	Ribonucleoside triphosphate reductase CTP	2.98124	0.179438	0.470138	0.965328	-0.203265	-0.46013	-0.877287	-0.537825	-0.537803	-0.326672	-0.434188	-1.01201	0.669227	-0.142413	-0.733778
R_PROTRS	Prolyl-tRNA synthetase	-0.123078	0.820301	-0.701862	-0.533894	-0.684925	-0.564818	-0.870496	-0.824182	-0.769262	-0.508549	2.54536	-0.163502	1.54915	0.0915928	0.738166
R_RNTR4	Ribonucleoside triphosphate reductase UTP	3.07005	-0.0520215	0.670983	-0.193773	-0.387447	-0.517911	-1.08671	-0.463855	-0.452641	-0.458374	0.530771	-0.736453	0.837419	-0.522635	-0.237407
R_RPE	Ribulose 5-phosphate 3-epimerase	-1.33804	-1.06055	-1.89424	1.53065	0.645956	1.34638	0.0707521	0.249935	0.452078	0.382065	-0.294103	1.19021	-0.11054	-0.194371	-0.976193
R_SSALy	Succinate-semialdehyde dehydrogenase (NADP)	-1.00003	2.07953	1.00315	-0.704044	-0.383429	0.67638	0.909689	-0.229343	0.200681	0.913915	-1.1755	-1.00944	0.687402	-0.955526	-1.01343
R_PROt2r	L proline reversible transport via proton symport	-0.59906	0.474413	0.923571	0.739946	1.05915	0.695059	0.790035	0.502619	-0.278256	-1.17045	-0.376489	-0.206167	0.422421	-2.77158	-0.205212
R_RPI	Ribose-5-phosphate isomerase	1.78173	0.843675	1.46701	-0.838994	-0.519378	-1.43324	-0.720502	-0.773162	-1.07694	-0.346785	0.654337	-0.723403	0.170274	0.305973	1.20941
R_SACCD1	Saccharopine dehydrogenase NADP L glutamate forming	2.01998	-0.043416	0.183646	-0.600358	0.345628	-0.977258	-0.494634	0.699548	-0.45439	1.92452	-1.56487	-0.580019	-0.171537	0.545451	-0.83229
R_SUCCt2r	Succinate transport via proton symport	-0.515672	0.121195	1.16139	0.838148	1.49556	0.6823	0.401113	0.0497125	-0.258108	-0.555098	-2.45684	-0.904526	0.967576	-0.748074	-0.278676
R_SACCD2	Saccharopine dehydrogenase NAD L lysine forming	2.01998	-0.043416	0.183646	-0.600358	0.345628	-0.977258	-0.494634	0.699548	-0.45439	1.92452	-1.56487	-0.580019	-0.171537	0.545451	-0.83229
R_PROtm	L proline transport mitochondrial	-0.184045	-0.309948	-0.0591797	0.920255	2.08494	0.0723296	-1.09916	-1.80351	0.624752	1.10841	-0.683402	0.718675	-1.26236	-0.0995668	-0.0281871
R_SADT	Sulfate adenylyltransferase	-1.11381	-0.781437	-0.177741	1.76528	1.14621	0.678341	1.12378	0.396443	0.759126	0.489569	-0.93388	-1.05214	0.145822	-1.23399	-1.21157
R_SAM24MT	S adenosyl methionine delta 24 sterol c methyltransferase	-0.994756	0.285115	2.08546	0.659688	0.961467	0.34426	0.90137	0.88331	0.170208	-0.0637942	-1.05828	-1.04971	-1.02363	-1.04721	-1.0535
R_SBPP1er	Sphingoid base phosphate phosphatase sphinganine 1 phosphatase endoplasmic reticulum	-0.440531	0.39929	-0.440531	-0.440531	-0.440531	-0.381434	-0.440531	-0.440531	-0.440531	-0.295292	3.26881	1.07931	-0.105906	-0.440531	-0.440531
R_SBPP2er	Sphingoid base phosphate phosphatase phytosphingosine 1 phosphate endoplasmic reticulum	1.63401	-0.921177	0.476287	1.46923	1.08881	-0.921177	0.271766	-0.156282	-0.535839	-0.921177	-0.921177	-0.921177	-0.921177	-0.21609	1.49517
R_SBTD_D2	D sorbitol dehydrogenase D fructose producing	1.04736	0.579237	-0.0935138	-1.94776	-1.11166	-0.178001	0.397303	-0.0892063	-0.489996	0.0933041	0.45376	-1.7858	0.631026	0.947132	1.54682
R_SBTD_L	L sorbitol dehydrogenase L sorbose producing	-0.960017	-0.572269	-1.65299	-1.23341	1.27336	1.36446	0.187196	-0.00727151	-0.245648	-0.392532	0.516169	0.843597	1.21599	0.892594	-1.22924
R_SUCCtm	Succinate transport mitochondrial	-0.741538	-0.353761	-0.622704	-1.01808	-0.181069	1.67434	1.14626	1.49465	1.35298	-0.862	-0.239411	0.772712	-1.27069	-0.502401	-0.649297
R_SUCD1m	Succinate dehydrogenase	-0.552915	-0.265632	-0.782787	-0.344696	0.0986999	0.924962	1.60899	0.852505	0.933306	-0.156821	0.471259	0.444855	-2.67357	-0.064771	-0.493387
R_SUCD2_u6m	Succinate dehydrogenase ubiquinone 6 mitochondrial	-0.57993	-0.128399	-0.69054	-0.565341	0.534093	1.0386	1.64389	0.790596	0.821216	-0.326724	0.0879792	0.455742	-2.61381	0.0991229	-0.566498
R_SUCD3_u6m	Succinate dehydrogenase ubiquinone 6 mitochondrial	0.50213	0.376281	0.853028	0.28626	0.311344	-0.846232	-1.51016	-0.869414	-1.00423	-0.0308115	-0.820291	-0.466641	2.61609	0.197486	0.405158
R_SUCFUMtm	Succinate fumarate transport mitochondrial	-0.779681	-0.293022	-0.816193	0.455585	0.585627	0.0497772	2.41857	0.523768	0.640432	-0.844495	0.353375	0.407576	-2.073	-0.149462	-0.478857
R_SUCOASm	Succinate CoA ligase ADP forming	0.218507	-0.371127	-2.24495	0.299705	-0.602958	0.0492649	0.499987	0.670819	0.805881	-2.27143	0.660118	0.582249	0.358121	0.646176	0.699641
R_SUCRe	Sucrose hydrolyzing enxyme extracellular	-0.996466	-0.580941	-1.65862	-1.09789	1.28737	1.36853	0.166023	-0.0227789	-0.242605	-0.413161	0.475638	0.925272	1.19321	0.879368	-1.28294
R_SUCRt2	Sucrose transport in via proton symport	-0.589305	2.23425	-0.589305	-0.589305	-0.589305	-0.589305	-0.477295	0.148707	-0.00685916	-0.49019	2.02396	1.28186	-0.589305	-0.589305	-0.589305
R_SBTR	D sorbitol reductase	0.2424	0.131748	-1.57709	-0.0390452	-1.36894	0.131534	-0.666208	-0.769454	-0.653462	-0.49222	-0.0825889	1.69025	1.50957	1.60716	0.336344
R_SBT_Dt	D sorbitol transport via passive diffusion	-0.105906	-0.056235	1.58196	-0.219307	1.23626	-0.156626	0.726301	0.766042	0.595528	0.510015	0.143781	-1.94605	-1.44229	-1.49895	-0.134522
R_SBT_Lt	L sorbitol transport via passive diffusion	-0.960017	-0.572269	-1.65299	-1.23341	1.27336	1.36446	0.187196	-0.00727144	-0.245648	-0.392533	0.516169	0.843597	1.21599	0.892594	-1.22924
R_SERAT	Serine O-acetyltransferase	0.0729651	-0.455704	-0.820742	-1.54141	-0.405609	-0.167858	-0.583096	0.518505	-0.49849	-0.433513	1.52524	2.51287	-0.524841	0.762645	0.0390355
R_SULR	Sulfite reductase (NADPH2)	-0.548692	-0.833561	-0.969881	0.42994	0.539932	0.163255	0.283556	0.952445	0.86965	2.35803	0.649371	-0.916046	-0.833133	-1.09621	-1.04865
R_T4HCINNMFM	4 hydroxycinnamate formation	-0.982418	-0.593051	-1.66962	-1.11711	1.26701	1.3796	0.173232	-0.016527	-0.242941	-0.40913	0.482597	0.925776	1.20196	0.865176	-1.26455
R_PRPPS	Phosphoribosylpyrophosphate synthetase	-0.565638	-0.341315	-0.0631056	-0.530306	0.555204	1.05983	1.69853	1.61507	1.33045	-0.188099	-1.34537	-0.967146	-0.620771	-0.622775	-1.01456
R_SERTRS	Seryl-tRNA synthetase	-0.0122386	0.345983	-0.778948	-0.395547	-0.746344	-0.338859	-0.784687	-0.683472	-0.623314	-0.316015	2.7475	-0.929061	1.28393	0.448706	0.782361
R_SERt2m	Serine mitochondrial transport via proton symport	0.223136	-1.03537	1.05367	1.1313	0.709798	0.490208	-0.847685	-0.853666	1.69719	-0.733581	-1.81823	-0.7663	0.888221	0.235943	-0.374637
R_SERt2r	L serine reversible transport via proton symport	0.585405	-0.224197	0.493992	0.133593	0.935178	0.447036	0.799055	-0.367967	-1.71875	0.223267	1.21618	0.121377	-2.41853	-0.862608	0.636967
R_SFGTHi	S-Formylglutathione hydralase	-0.258199	-0.258199	-0.258199	-0.258199	-0.258199	3.61478	-0.258199	-0.258199	-0.258199	-0.258199	-0.258199	-0.258199	-0.258199	-0.258199	-0.258199
R_TAGL_SC	Triacylglycerol lipase yeast specific	-0.760593	-0.1916	1.26362	-0.554267	0.106217	2.33473	0.219849	0.138118	0.333302	0.60435	-1.41232	0.52142	-0.674307	-0.295671	-1.63285
R_TALA	Transaldolase	-0.851333	-1.05365	0.126701	1.7828	1.97471	0.967733	-0.142153	-0.388275	-0.315764	-0.652424	-0.0979063	0.929639	-0.350678	-1.50332	-0.426083
R_TAUDO	Taurine dioxygenase	-0.033896	0.136667	-0.534844	-0.362599	-0.507866	-0.373471	-0.510403	-0.445402	-0.439711	-0.247025	3.35842	-0.915888	0.462149	0.0748673	0.338998
R_SHCHD	Sirohydrochlorin dehydrogenase	-0.258199	-0.258199	-0.258199	-0.258199	3.61478	-0.258199	-0.258199	-0.258199	-0.258199	-0.258199	-0.258199	-0.258199	-0.258199	-0.258199	-0.258199
R_SHCHF	Sirohydrochlorin ferrochelatase	-0.258199	-0.258199	-0.258199	-0.258199	3.61478	-0.258199	-0.258199	-0.258199	-0.258199	-0.258199	-0.258199	-0.258199	-0.258199	-0.258199	-0.258199
R_SHK3Dr	Shikimate dehydrogenase	-2.76326	-0.0520823	-0.742797	-0.140005	-0.268432	0.949328	0.741775	0.659517	1.42945	0.4115	-0.193124	0.74173	0.21377	0.00560528	-0.99297
R_SHKK	Shikimate kinase	-2.76326	-0.0520823	-0.742797	-0.140005	-0.268432	0.949328	0.741775	0.659517	1.42945	0.4115	-0.193124	0.74173	0.21377	0.00560528	-0.99297
R_SHSL1	O-succinylhomoserine lyase (L-cysteine)	-1.6008	-0.863159	-0.0996271	-0.533015	1.72242	0.311259	-0.110178	-0.491735	-0.591568	-1.40017	1.90103	0.810762	0.645679	0.286531	0.0125729
R_TCHOLAabcv	Taurcholate via ABC system vacuolar	0.603709	-0.659149	0.826629	-0.659149	-0.659149	2.65	-0.659149	1.50236	-0.169996	0.211486	-0.659149	-0.659149	-0.659149	-0.659149	-0.350995
R_THFATm	Tetrahydrofolate aminomethyltransferase mitochondrial	-0.642385	-0.148988	-0.518804	-0.759928	0.260987	0.936185	0.275636	1.93395	1.23254	1.13387	-1.79506	-0.713875	-0.29457	0.232017	-1.13158
R_THIORDXi	Hydrogen peroxide reductase (thioredoxin)	-0.590746	0.703471	1.90431	1.01397	1.30774	-0.00444936	0.335682	0.311325	0.160307	0.467225	-1.22751	-1.1516	-0.959946	-1.19569	-1.07408
R_THIORDXm	Hydrogen peroxide reductase thioredoxin mitochondrial	0.941147	0.63055	1.66633	1.20779	-1.23367	-1.35754	-0.116312	0.0356928	0.272523	0.408358	-0.61288	-0.92855	-1.2115	-0.878232	1.17629
R_THIORDXni	Thioredoxin nuclear irreversible	-1.68966	0.41002	0.53013	0.45648	0.93681	0.909875	0.767589	0.735148	0.717445	0.708074	-1.68966	-0.877141	0.14377	-0.369207	-1.68966
R_THIORDXp	Hydrogen peroxide reductase thioredoxin peroxisomal	0.982718	0.593969	1.67083	1.11677	-1.26584	-1.37527	-0.172187	0.0171387	0.244921	0.409555	-0.487056	-0.928167	-1.20212	-0.867875	1.26263
R_SHSL4r	O succinylhomoserine lyase elimination reversible	1.6008	0.863159	0.0996271	0.533015	-1.72242	-0.311259	0.110178	0.491735	0.591568	1.40017	-1.90103	-0.810762	-0.645679	-0.286531	-0.0125729
R_SLCBK1	Sphingolipid long chain base kinase sphinganine	-0.440356	0.398198	-0.440356	-0.440356	-0.440356	-0.381013	-0.440356	-0.440356	-0.440356	-0.295156	3.2698	1.07752	-0.106143	-0.440356	-0.440356
R_THMDPe	Thiamin diphosphatase extracellular	-0.936636	-0.547243	-1.56979	-1.08785	1.27754	1.37412	0.264247	0.0794288	-0.382572	-0.322035	0.399233	0.819949	1.21167	0.905995	-1.48606
R_THMDt2	Thymidine transport in via proton symport	0.892789	0.212458	0.695455	0.490136	-0.167053	-1.39994	0.0156081	-1.39994	-0.486917	-0.522162	1.20324	1.86703	-1.17139	-1.02139	0.792082
R_THMP	Thiamin phosphatase	0.253769	-1.12938	-0.572566	-2.01368	-0.469517	1.08431	1.48582	0.822581	1.27307	0.641919	-1.34647	0.0424499	-0.272563	0.266003	-0.0657385
R_PSCVT	3-phosphoshikimate 1-carboxyvinyltransferase	-2.76326	-0.0520823	-0.742797	-0.140005	-0.268432	0.949328	0.741775	0.659517	1.42945	0.4115	-0.193124	0.74173	0.21377	0.00560528	-0.99297
R_THMPPt2m	Thiamine diphosphate transport mitochondria	-0.615391	2.04218	-0.615391	2.29296	-0.0403383	-0.615391	-0.615391	-0.615391	0.337495	-0.615391	-0.615391	1.01761	-0.11139	-0.615391	-0.615391
R_THMPe	Thiamin phosphatase extracellular	-0.964836	-0.580409	-1.64125	-1.10857	1.27032	1.36736	0.187931	-0.000155251	-0.304992	-0.39219	0.487242	0.9176	1.20399	0.878382	-1.32043
R_THRt2r	L threonine reversible transport via proton symport	1.64183	1.44637	0.639813	0.049845	-0.403941	-0.0535465	0.0472329	-0.524106	-1.26402	-1.72755	-0.0656524	-1.61682	0.589717	0.760796	0.48004
R_THYMt3r	Thymine reversible transport via proton antiport	-0.573772	-0.433711	0.784772	1.04992	2.86033	0.504698	-0.684933	-0.542509	-0.486725	0.0994526	-0.89587	-0.919133	-0.0111179	0.0648709	-0.816274
R_THZPSN1_SC	Thiazole phosphate synthesis xylulose 5 phosphate yeast specific	-0.846068	1.42499	0.836086	-0.254788	0.470149	-0.8306	2.45258	-0.509587	-0.532414	-0.191443	0.86951	-0.946915	-0.548515	-0.869687	-0.523293
R_THZPSN2_SC	Thiazole phosphate synthesis ribose 5 phosphate yeast specifc	0.252734	-1.4414	-1.47589	-0.29747	0.171976	1.30703	-1.92272	0.411259	0.335252	-0.0237137	-0.473204	1.19935	0.982685	1.10852	-0.134395
R_PSERDg_SC	Phosphatidylserine decarboxylase yeast specific Golgi	-0.343267	-0.343267	-0.343267	-0.343267	-0.343267	-0.343267	-0.343267	-0.343267	-0.343267	-0.343267	1.11067	3.35181	-0.343267	-0.343267	-0.343267
R_TKT1	Transketolase	-1.88636	-0.838054	-1.69654	1.14341	0.418197	1.33536	0.282807	0.396415	0.789718	0.422609	-0.287316	1.1505	-0.0199849	-0.148938	-1.06183
R_PSERDm_SC	Phosphatidylserine decarboxylase yeast specific mitochondrial	0.714849	1.06419	1.55094	0.201955	-0.183837	-1.45335	-1.20648	-1.02646	-0.584218	-0.5737	-0.74662	-0.412628	1.63504	1.08594	-0.0656214
R_TKT2	Transketolase	-0.300715	-1.28985	-1.98425	1.96742	0.933236	1.20314	-0.277039	-0.014332	-0.142245	0.271529	-0.26982	1.11152	-0.24224	-0.243849	-0.722506
R_TMDK1	Thymidine kinase (ATP:thymidine)	-0.900327	-0.926891	-1.03666	-1.71563	-0.415632	-0.0192176	1.35206	0.969024	1.24736	0.345572	-0.2814	1.67066	-0.0778103	0.52613	-0.737246
R_TMDPK	Thiamine diphosphokinase	-0.808655	0.034918	0.712814	-1.19855	-1.30743	0.951828	1.63231	1.3829	1.15782	0.645752	-0.212035	-1.06967	-0.511807	-0.654747	-0.755444
R_THRA	Threonine aldolase	-1.53286	-1.35233	-0.864517	0.364387	0.628107	-0.202062	-0.377022	-0.378613	-0.0371422	0.18194	1.48583	1.67723	0.989003	0.713468	-1.29542
R_THRD_L	L-threonine deaminase	-0.184271	-0.346822	-1.25694	-0.782422	-0.362961	0.273887	0.0564847	0.463538	0.222149	-0.230981	0.241803	3.19511	-0.832384	-0.404196	-0.0520022
R_THRD_Lm	L threonine deaminase mitochondrial	-1.15345	-0.632764	-0.217908	2.32015	1.78218	-0.535001	-0.30404	-0.0227704	-0.109425	-0.346852	-0.953852	0.399974	0.327669	0.677088	-1.231
R_THRS	Threonine synthase	-1.10207	-1.01368	-1.26672	0.156498	0.444821	-0.0343838	-0.211307	0.0999404	0.10182	-0.124309	0.67033	2.91557	0.0367084	0.242828	-0.916034
R_THRTRS	Threonyl-tRNA synthetase	-0.0658834	0.735311	-0.910423	-0.663895	-0.938765	-0.580492	-0.841942	-0.838877	-0.782156	-0.484208	2.41865	0.806196	1.34746	0.207679	0.591346
R_THRTRSm	Threonyl tRNA synthetase mitochondrial	-0.152968	0.314821	-0.661015	-0.5493	-0.687702	-0.500656	-0.610417	-0.609676	-0.603031	-0.427861	3.22983	0.553014	0.564275	-0.100363	0.241049
R_THRt2m	Threonine mitochondrial transport via proton symport	-1.15345	-0.632764	-0.217908	2.32015	1.78218	-0.535001	-0.30404	-0.0227704	-0.109425	-0.346852	-0.953852	0.399974	0.327669	0.677088	-1.231
R_URIK1	Uridine kinase ATPUridine	-0.48009	0.414872	0.875664	-1.31848	-0.282416	1.06732	1.42087	0.692076	0.815663	0.31945	0.698585	-0.20783	-0.746758	-1.93137	-1.33756
R_TMDPP	Thymidine phosphorylase	-0.573772	-0.433711	0.784772	1.04992	2.86033	0.504698	-0.684933	-0.542509	-0.486725	0.0994526	-0.89587	-0.919133	-0.0111179	0.0648709	-0.816274
R_TMDPPK	Thiamine diphosphate kinase	-0.617983	2.04447	-0.617983	2.27613	-0.0427058	-0.617983	-0.617983	-0.617983	0.335935	-0.617983	-0.617983	1.03889	-0.0908832	-0.617983	-0.617983
R_TMDS	Thymidylate synthase	1.51798	-0.590521	-0.431431	0.283405	0.944607	-0.394958	-1.3394	-0.757106	-0.646978	-0.156711	-0.303481	-1.06261	0.644257	2.36238	-0.0694305
R_TMN	Thiaminase	1.27769	-1.38046	-1.53966	-0.938116	1.02322	0.134912	-0.211437	-0.696027	0.109718	-0.0195152	-1.33936	1.34264	0.295364	1.10624	0.834797
R_TMPK	Thiamine-phosphate kinase	0.808655	-0.034918	-0.712814	1.19855	1.30743	-0.951828	-1.63231	-1.3829	-1.15782	-0.645752	0.212035	1.06967	0.511807	0.654747	0.755444
R_TMPPP	Thiamine-phosphate diphosphorylase	1.27769	-1.38046	-1.53966	-0.938116	1.02322	0.134912	-0.211437	-0.696027	0.109718	-0.0195153	-1.33936	1.34264	0.295364	1.10624	0.834797
R_TPI	Triose-phosphate isomerase	0.110742	0.518785	-1.38937	-1.37104	-0.768284	0.0207614	0.743961	1.05813	1.34475	1.18715	-0.581929	-0.77851	-0.164241	1.3485	-1.27941
R_TRDOXtp	Oxidized thioredoxin peroxisomal transport via diffusion	-0.982718	-0.593969	-1.67083	-1.11677	1.26584	1.37527	0.172187	-0.0171387	-0.244921	-0.409555	0.487056	0.928167	1.20212	0.867875	-1.26263
R_TRDR	Thioredoxin reductase (NADPH)	-1.26987	-0.272079	-0.00249155	1.28009	1.35037	1.12731	1.1259	0.603864	0.756975	0.247335	-1.10552	-0.427535	-1.13618	-1.03172	-1.24645
R_PSERDv_SC	Phosphatidylserine decarboxylase yeast specific vacuolar	-0.0882686	-0.843796	0.484727	0.806555	-0.252592	-0.70856	-0.544324	-0.70651	0.421539	2.91686	-0.873437	-0.960584	-0.216804	-0.194544	0.759743
R_TRDRDtp	Reduced thioredoxin peroxisomal transport via diffusion	0.982718	0.593969	1.67083	1.11677	-1.26584	-1.37527	-0.172187	0.0171387	0.244921	0.409555	-0.487056	-0.928167	-1.20212	-0.867875	1.26263
R_TRE6PP	Trehalose-phosphatase	-0.436703	-0.502725	-0.983019	-1.05197	0.703504	0.2647	-0.754706	-0.113804	-0.678258	-0.38312	0.564182	3.03977	0.0815655	0.382863	-0.132276
R_URIK2	Uridine kinase (GTP:Uridine)	-0.512335	0.281234	0.651811	-1.41683	-0.329468	1.14592	1.46623	0.751826	0.869773	0.361235	0.723835	-0.14955	-0.666269	-1.87525	-1.30216
R_URIt2	Uridine transport in via proton symport	-0.980153	-0.566599	-1.67521	-1.11735	1.26642	1.34369	0.16407	-0.0205695	-0.262073	-0.405311	0.51821	0.946565	1.2187	0.845813	-1.27619
R_UTPH1	UTP diphosphohydrolase	-0.255577	-2.01602	0.10849	0.037558	0.800198	-0.262848	1.81559	0.978703	1.48084	0.450758	-0.889411	-0.213347	-1.07113	-0.638626	-0.325184
R_UTPtm	UTPUMP antiport	-0.302019	0.115781	-0.48164	-0.466317	-0.531673	-0.415418	-0.500001	-0.478691	-0.425902	-0.342251	3.45566	0.351922	0.23988	-0.291335	0.072005
R_TRE6PS	Alpha,alpha-trehalose-phosphate synthase (UDP-forming)	-0.436703	-0.502725	-0.983019	-1.05197	0.703504	0.2647	-0.754706	-0.113804	-0.678258	-0.38312	0.564182	3.03977	0.0815655	0.382863	-0.132276
R_TREH	Alpha,alpha-trehalase	1.66571	-0.504594	-1.40675	-0.732732	-0.482868	-0.0264475	-0.115419	-0.487213	2.01329	0.928235	-1.11355	1.11709	-0.448395	-0.579965	0.173611
R_PSERS_SC	Phosphatidylserine synthase yeast specific	-0.0395549	1.18831	-1.03899	-1.05532	-1.50418	-0.444404	0.818143	0.892582	-1.55478	0.562748	1.48492	0.881972	-0.6772	-0.0517418	0.5375
R_TREHv	Alpha alpha trehalase vacuolar	-0.871615	1.0358	0.658276	0.744605	0.85521	-0.557561	-0.442602	-0.695329	-1.97752	-1.03007	0.323243	-0.708757	1.52956	1.23692	-0.100156
R_VALTA	Valine transaminase	0.94262	0.510794	-0.109965	-1.18282	-2.1136	-0.753897	-0.734832	-0.231248	-0.178075	0.0312517	0.562451	-0.632711	1.24777	1.23969	1.40256
R_VALTAim	Valine transaminase mitochondiral	-0.939683	-0.509909	0.122435	1.18622	2.11696	0.746126	0.735374	0.230457	0.180666	-0.0452996	-0.546984	0.622492	-1.25718	-1.24451	-1.39717
R_VALTRS	Valyl-tRNA synthetase	-0.130931	0.571136	-0.662267	-0.594058	-0.709768	-0.524236	-0.705759	-0.751317	-0.702637	-0.489796	2.96646	-0.00274044	1.10001	0.120088	0.515817
R_TREt2	Trehalose transport in via proton symporter	-0.447512	1.14538	0.335222	0.709141	0.873077	-0.731643	-0.576788	-1.06976	-1.7119	-0.937148	-0.0432247	-0.598386	1.77238	1.33596	-0.0548038
R_TREt2v	Trehalose vacuolar transport via proton symport	-0.871615	1.0358	0.658276	0.744605	0.85521	-0.557561	-0.442602	-0.695329	-1.97752	-1.03007	0.323243	-0.708757	1.52956	1.23692	-0.100156
R_VALTRSm	Valyl tRNA synthetase mitochondrial	-0.186892	0.179878	-0.477845	-0.482791	-0.518885	-0.445012	-0.494805	-0.519157	-0.521219	-0.410526	3.44434	0.068079	0.355348	-0.161137	0.170626
R_PSERSm_SC	Phosphatidylserine synthase yeast specific mitochondrial	0.0553725	-1.15731	1.06745	1.05349	1.49069	0.408817	-0.840372	-0.910377	1.53215	-0.57143	-1.49286	-0.885964	0.70986	0.0759253	-0.535447
R_VALt2m	Valine reversible mitochondrial transport via proton symport	-0.939683	-0.509909	0.122435	1.18622	2.11696	0.746126	0.735374	0.230457	0.180666	-0.0452996	-0.546984	0.622492	-1.25718	-1.24451	-1.39717
R_VALt2r	L valine reversible transport via proton symport	0.79517	0.0272943	0.943669	-0.353834	-0.260495	-1.2069	-0.219489	-0.423993	0.246428	-2.07685	1.76866	-1.04258	-0.0728747	0.587833	1.28796
R_XANt	Xanthine reversible transport	-0.419576	0.425105	0.602665	-1.69197	0.429565	0.553446	0.467201	0.726182	-0.469398	0.560975	0.772536	0.70041	0.340283	-2.71328	-0.284142
R_XPPT	Xanthine phosphoribosyltransferase	-1.07596	-0.856856	-0.4657	-1.05782	-0.544541	-0.625308	1.35917	0.518367	1.33618	1.49805	0.673663	1.36418	-0.78392	-0.432429	-0.907074
R_XTSNt2	Xanthosine transport in via proton symport	-1.00224	-0.584799	-1.64105	-1.12788	1.27951	1.37661	0.177774	0.00237716	-0.269458	-0.399046	0.530463	0.93631	1.19598	0.809553	-1.2841
R_TRIGS_SC	Triglycerol synthesis	-1.35194	-0.414548	0.886995	-0.780457	-0.149251	2.74981	0.93126	-0.41282	-0.279672	0.617176	-0.74185	0.339167	-0.486923	-0.129254	-0.777696
R_TRPO2	L Tryptophanoxygen 2 3 oxidoreductase decyclizing	-0.689405	-0.237045	0.0567953	-0.546771	0.342568	1.13055	1.74532	1.6733	1.27318	-0.23165	-1.20985	-0.885514	-0.647925	-0.817128	-0.95643
R_TRPS1	Tryptophan synthase (indoleglycerol phosphate)	-0.689696	-0.23747	0.0560333	-0.548146	0.341778	1.13136	1.74583	1.67425	1.27265	-0.232374	-1.20589	-0.885838	-0.64811	-0.817569	-0.956812
R_TRPTA	Tryptophan transaminase	-0.185456	0.787136	-0.4498	-1.52339	-1.28267	-1.29935	0.100839	0.0166096	0.72077	-1.138	0.266788	1.45614	1.48433	1.12409	-0.0780224
R_TRPTRS	Tryptophanyl-tRNA synthetase	-0.221867	0.427812	-0.680505	-0.531751	-0.707106	-0.443774	-0.686454	-0.655947	-0.606223	-0.396413	3.1415	-0.00182101	0.939133	0.0411587	0.382256
R_TRPTRSm	Tryptophanyl tRNA synthetase mitochondrial	-0.235687	0.114977	-0.490386	-0.441614	-0.514042	-0.395137	-0.485344	-0.468856	-0.46764	-0.354306	3.48443	0.0594732	0.287443	-0.195005	0.101697
R_TRPt2r	L tryptophan reversible transport via proton symport	-0.185435	0.786849	-0.450201	-1.52337	-1.2823	-1.29903	0.10099	0.0165206	0.720955	-1.13786	0.265288	1.45633	1.48472	1.12457	-0.0780474
R_TTCCOAtx	Fatty acid intracellular transport	0.983198	0.592934	1.67203	1.11854	-1.27043	-1.36087	-0.173384	0.0133771	0.243091	0.407198	-0.489243	-0.916445	-1.21108	-0.874845	1.26593
R_XYLK	Xylulokinase	-0.892987	-0.520662	-1.71622	-1.21672	1.21426	1.38724	0.166742	-0.0102077	-0.226499	-0.428323	0.515353	0.896835	1.20864	0.870089	-1.24753
R_XYLR	Xylose reductase	-0.965431	-0.581588	-1.68207	-1.1278	1.25207	1.37647	0.168571	-0.0203488	-0.245009	-0.414323	0.490843	0.929218	1.20689	0.871509	-1.25899
R_XYLTD_D	Xylitol dehydrogenase D xyulose forming	-0.892987	-0.520662	-1.71622	-1.21672	1.21426	1.38724	0.166742	-0.0102077	-0.226499	-0.428323	0.515353	0.896835	1.20864	0.870089	-1.24753
R_XYLTt	Xylitol transport via passive diffusion	-0.816811	-0.456976	-1.74862	-1.30642	1.17327	1.39606	0.164582	0.000266992	-0.207037	-0.442056	0.539781	0.861964	1.20846	0.867192	-1.23366
R_TTDCAtr	Fatty acid transport	-0.462042	-1.35514	-2.62375	-0.681448	0.143234	1.08741	1.07712	0.669754	0.459393	0.278035	0.144454	1.08717	-0.359042	0.151593	0.383264
R_TYRNFT	L tyrosine N formyltransferase	-1.00144	0.443332	0.592692	0.829172	0.895596	-0.227383	0.375402	-0.147443	2.45389	-0.817744	-1.36343	-1.34591	-0.593154	-0.165986	0.072409
R_PSERT	Phosphoserine transaminase	-0.142507	0.844794	0.643078	0.322431	-0.0155059	0.892477	-0.849104	1.91176	1.10249	-0.501701	-1.51574	-1.49869	-0.981744	0.432005	-0.644042
R_TYRTAi	Tyrosine transaminase irreversible	-2.00253	-0.1449	0.0931446	0.175645	-0.154995	0.909845	0.532102	0.653228	2.11518	0.681262	-1.43063	-0.279736	0.141284	-1.12089	-0.16801
R_TYRTAim	Tyrosine transaminase irreversible mitochondrial	-1.9642	0.679244	-1.72496	-1.32593	1.27809	0.558956	0.483818	-0.00285042	0.205514	-0.774874	0.550303	0.568102	0.87248	-0.230861	0.827167
R_TYRTAip	Tyrosine transaminase irreversible peroxisomal	-1.01785	-0.653163	-1.65798	-1.09004	1.28098	1.45307	0.22656	0.0370486	-0.185414	-0.365182	0.495547	0.87088	1.13648	0.781183	-1.31213
R_XYLt	D xylose reversible transport	-0.965431	-0.581588	-1.68207	-1.1278	1.25207	1.37647	0.168571	-0.0203488	-0.245009	-0.414323	0.490843	0.929218	1.20689	0.871509	-1.25899
R_ZYMSTAT_SC	Acyl CoAzymosterol acyltransferase yeast specific	0.392261	0.566653	-0.432836	0.496913	0.815385	1.39089	0.114746	-0.033385	-2.03613	-0.388738	-0.388211	1.02367	0.293115	0.367519	-2.18186
R_ZYMSTESTH_SC	Zymosterol ester hydrolase yeast specific	0.392261	0.566653	-0.432836	0.496913	0.815385	1.39089	0.114745	-0.0333852	-2.03613	-0.388738	-0.38821	1.02367	0.293115	0.367518	-2.18186
R_TYRTRS	Tyrosyl-tRNA synthetase	0.0166744	0.562272	-0.688327	-0.54406	-0.764349	-0.564575	-0.76055	-0.756503	-0.628437	-0.502616	3.01597	0.128231	0.956217	0.114771	0.415279
R_TYRTRSm	Tyrosyl tRNA synthetase mitochondrial	-0.0917878	0.224951	-0.516905	-0.461797	-0.571052	-0.477386	-0.553016	-0.551445	-0.498279	-0.42667	3.41789	0.134238	0.356584	-0.132333	0.147006
R_ZYMSTESTH_SCe	Zymosterol ester hydrolase yeast specific extracellular	-0.982835	-0.594096	-1.67062	-1.11686	1.26653	1.37564	0.172634	-0.0171419	-0.244419	-0.40963	0.48686	0.927816	1.20168	0.867228	-1.26279
R_TYRt2m	Tyrosine mitochondrial transport via proton symport	1.9642	-0.679244	1.72496	1.32593	-1.27809	-0.558956	-0.483818	0.00285042	-0.205514	0.774874	-0.550303	-0.568102	-0.87248	0.230861	-0.827167
R_PSPH1Pter	Phytosphinganine 1 phosphate endoplasmic reticular transport	1.63386	-0.921314	0.476385	1.46915	1.08893	-0.921314	0.271977	-0.156003	-0.535509	-0.921314	-0.921314	-0.921314	-0.921314	-0.21583	1.49493
R_TYRt2p	Tyrosine peroxisomal transport via proton symport	1.01785	0.653163	1.65798	1.09004	-1.28098	-1.45307	-0.22656	-0.0370486	0.185414	0.365182	-0.495547	-0.87088	-1.13648	-0.781183	1.31213
R_TYRt2r	L tyrosine reversible transport via proton symport	1.8563	0.333647	1.04878	1.05477	0.572104	-1.37363	-0.376593	-0.837849	0.0194169	-1.23497	0.0156328	-1.16922	-0.999956	1.13052	-0.0389702
R_TYRt6	L tyrosine transport in via proton antiport vacuolar	-0.940161	0.934548	0.0377383	0.929654	0.884309	-0.600204	-0.561235	-0.746119	-1.96402	-0.631564	0.151075	-0.840892	1.26642	0.48843	1.59203
R_TYRt7	L tyrosine transport out via proton symport vacuolar	-0.940161	0.934548	0.0377383	0.929654	0.884309	-0.600204	-0.561235	-0.746119	-1.96402	-0.631564	0.151075	-0.840892	1.26642	0.48843	1.59203
R_ZYMSTt	Zymosterol reversible transport	-0.966586	-0.606571	-1.69579	-1.13886	1.22292	1.34379	0.143687	-0.0469848	-0.249969	-0.415939	0.55383	0.971258	1.20946	0.886677	-1.21093
R_BIOMASS_SC5_notrace	Biomass SC5 notrace	0.156175	-0.576257	-1.63165	-0.936866	-0.0500433	0.271155	-0.107589	-0.51262	-0.118047	-0.289173	-1.23342	1.27608	1.77273	1.82763	0.151896
R_SERD_L	L-serine deaminase	0.832067	0.417069	-0.605783	-0.473416	-0.468862	-1.03553	-0.809591	-0.835974	0.382661	-1.06281	-0.799109	-0.219302	2.03748	1.70429	0.936813
R_UDPG4E	UDPglucose 4-epimerase	0.9956	0.597743	1.66006	1.10508	-1.26561	-1.39839	-0.196793	0.00504847	0.228099	0.413186	-0.47356	-0.890584	-1.20352	-0.860577	1.28423
R_PSPHPL	Phytosphingosine phosphate lyase	-0.00674314	-0.405582	0.215209	0.25434	1.12269	1.00001	0.721222	0.638217	0.491345	0.25672	-2.92112	-0.883847	-0.121368	0.465652	-0.826752
R_UDPGALt2g	UDPgalactose transport Golgi apparatus	-0.202721	1.29235	-0.854395	-0.596949	-0.986354	-0.65098	-0.814075	-0.801353	-0.764343	-0.373371	2.32147	0.477547	1.28971	-0.0400831	0.703547
R_UGLT	UDPglucose--hexose-1-phosphate uridylyltransferase	-0.961703	-1.12896	0.257561	1.15697	1.15497	1.15153	0.170658	1.02209	-1.25457	-0.223264	0.908218	-0.366081	-1.13839	-1.49316	0.74413
R_UGLYCH	Ureidoglycolate hydrolase	-0.942591	-0.605081	-1.70615	-1.17444	1.25043	1.33001	0.159788	-0.00298791	-0.236641	-0.403001	0.544016	0.960712	1.19712	0.853098	-1.22429
R_UMPK	UMP kinase	-0.0841151	0.988651	0.68683	-0.252983	0.479677	0.688729	1.25522	0.525783	0.968263	0.48435	-0.555725	-0.886064	-0.563152	-1.44155	-2.29391
R_PSP_L	Phosphoserine phosphatase (L-serine)	-0.142507	0.844794	0.643078	0.322431	-0.0155059	0.892477	-0.849104	1.91176	1.10249	-0.501701	-1.51574	-1.49869	-0.981744	0.432005	-0.644042
R_UMPKn	UMP kinase nuclear	1.95736	-0.150279	-0.0828177	-0.0593623	-0.994878	-0.948459	-0.664435	-0.594545	-0.546773	-0.49487	2.34026	0.098774	-0.374427	-0.500564	1.01501
R_UMPtn	UMP nuclear transport	1.95736	-0.150279	-0.0828177	-0.0593623	-0.994878	-0.948459	-0.664435	-0.594545	-0.546773	-0.49487	2.34026	0.098774	-0.374427	-0.500564	1.01501
R_PStg_SC	Phosphatidylserine Golgi transport yeast specific	0.251764	0.251764	0.251764	0.251764	0.251764	0.399029	0.115978	0.251764	0.251764	0.251764	0.251764	-3.60898	0.324568	0.251764	0.251764
R_PStm_SC	Phosphatidylserine mitochondrial transport yeast specific	-0.0395408	1.18849	-1.03892	-1.0554	-1.50401	-0.444208	0.818241	0.892749	-1.55478	0.561962	1.48514	0.882072	-0.677232	-0.0518248	0.537252
R_UNK3	2-keto-4-methylthiobutyrate transamination	-0.238693	-1.20919	1.07203	0.0507463	1.09208	-1.02925	1.22629	-0.921156	0.649457	1.84909	-1.40114	-0.0914906	-0.202748	0.0835638	-0.929599
R_UPP3MT	Uroporphyrinogen methyltransferase	-0.258199	-0.258199	-0.258199	-0.258199	3.61478	-0.258199	-0.258199	-0.258199	-0.258199	-0.258199	-0.258199	-0.258199	-0.258199	-0.258199	-0.258199
R_PStv_SC	Phosphatidylserine vacuolar transport yeast specific	-0.0882686	-0.843796	0.484727	0.806555	-0.252592	-0.70856	-0.544324	-0.70651	0.421539	2.91686	-0.873437	-0.960584	-0.216804	-0.194544	0.759743
R_UPP3S	Uroporphyrinogen-III synthase	0.503146	-0.0129286	0.197661	-0.199091	-0.158349	-0.418721	-0.259681	1.41516	-0.754577	1.00237	0.562975	-2.77529	-0.156744	1.30936	-0.255294
R_UPPDC1	Uroporphyrinogen decarboxylase (uroporphyrinogen III)	0.53577	0.0289463	0.219243	-0.161292	-0.788151	-0.376574	-0.218686	1.39786	-0.698815	1.00268	0.723368	-2.65921	-0.136884	1.3161	-0.184355
R_UPPRT	Uracil phosphoribosyltransferase	-0.0712505	0.33018	-1.11503	-0.374604	0.205013	0.366139	1.341	0.603228	-1.09485	0.186721	-1.11985	-0.949985	-0.52877	2.52975	-0.307693
R_PTD1INOtn_SC	Phosphatidyl 1D myo insoitol nuclear transport yeast specific	0.983428	0.597626	1.67215	1.11287	-1.24585	-1.39826	-0.171374	0.0231504	0.250004	0.4157	-0.490893	-0.955778	-1.18935	-0.85551	1.25209
R_URAt2	Uracil transport in via proton symport	-1.03003	-0.525099	-1.63392	-1.12547	1.22565	1.31752	0.188759	0.024736	-0.217226	-0.39276	0.596726	1.04031	1.20961	0.689992	-1.3688
R_PTD4INOtn_SC	Phosphatidyl 1D myo 4 inositol nuclear transport yeast specific	-0.986675	-0.586867	-1.6603	-1.11747	1.26622	1.3811	0.170602	-0.0161241	-0.247454	-0.40952	0.481216	0.932319	1.20015	0.864961	-1.27215
R_UREA2t2	Urea reversible transport via proton symport 2 H	0.914213	0.61428	-0.178434	0.587532	0.373787	-3.3222	-0.33435	0.0111359	-0.190152	-0.385822	0.490451	0.719975	0.306956	0.251	0.141626
R_UREASE	Urea carboxylase	0.158319	0.497015	2.49915	-0.765572	-0.168615	-0.432186	1.69484	-0.589474	-0.592796	-0.355226	-0.773629	-0.949917	-0.718087	-0.401415	0.897597
R_URIDK2r	Uridylate kinase (dUMP)	0.529753	-0.112798	-0.0409198	-0.473473	-1.19545	-0.976487	-1.0289	1.31091	1.38583	-0.056167	0.974435	-2.09471	0.537857	0.650001	0.590123
R_URIDK2rn	Uridylate kinase dUMP nuclear	-1.95736	0.150279	0.0828177	0.0593622	0.994878	0.948459	0.664435	0.594545	0.546773	0.49487	-2.34026	-0.098774	0.374427	0.500564	-1.01501
R_PTE8x	Peroxisomal acyl CoA thioesterase	-0.0195807	-0.498947	-0.521064	-0.595837	-0.46571	-0.603969	-0.407387	-0.479141	-0.373591	-0.603969	2.07485	2.61501	0.335826	-0.603969	0.147478
R_PTPATi	Pantetheine-phosphate adenylyltransferase	0.0568254	-0.653147	0.505441	-1.24719	0.991559	-0.754523	1.23313	0.895046	1.19395	0.225426	-0.945081	1.55083	-1.00562	-0.97466	-1.07199
R_PTPATim	Panthetheine phosphate adenylyltransferase	-0.980043	-0.584133	-1.6658	-1.12965	1.2786	1.38167	0.185098	-0.0247536	-0.233269	-0.399197	0.45451	0.925073	1.19658	0.865083	-1.26977
R_PTRCt3i	Putrescine transport in via proton antiport irreversible	-0.0375419	1.2141	2.28931	1.13294	-0.787722	-1.25561	-1.14517	-0.367473	-1.03664	-0.0698513	-0.690726	-0.431252	0.700289	0.296567	0.188779
R_PTRCtex2	Putrescine excretion cytosol to extracellular	-0.0286019	1.2825	2.28732	0.962003	-0.930766	-1.36037	-1.14937	-0.395733	-0.934714	-0.0571527	-0.598374	-0.341272	0.686036	0.370045	0.208444
R_PUNP1	Purine-nucleoside phosphorylase (Adenosine)	0.170323	-0.366026	-0.0456065	-0.232077	-1.34942	-1.06209	-1.56501	0.201191	-0.459123	-0.726567	1.91349	1.65718	0.51286	0.574236	0.776638
R_PUNP2	Purine-nucleoside phosphorylase (Deoxyadenosine)	-0.524437	1.24694	0.348261	-0.979986	-2.50424	-0.188444	-0.679783	-0.396199	0.0963213	0.193986	1.27419	0.0347254	1.50807	0.449509	0.121093
R_PUNP3	Purine-nucleoside phosphorylase (Guanosine)	-0.202612	-0.48541	-0.466161	-0.283636	-0.82629	-1.52511	-2.14077	0.55883	0.442903	-0.206038	0.983978	1.03602	1.07235	0.962778	1.07918
R_PUNP4	Purine-nucleoside phosphorylase (Deoxyguanosine)	1.66782	-0.559647	-0.69642	-0.0149038	0.478783	-0.426742	-1.16496	-0.630134	-0.534513	-0.105243	-0.436997	-0.944597	0.960859	2.43928	-0.032583
R_PUNP5	Purine-nucleoside phosphorylase (Inosine)	-0.666799	1.31891	0.446334	-1.01039	-2.58114	-0.109684	-0.43302	-0.276466	0.182623	0.207468	1.24053	0.130255	1.41979	0.0464428	0.0851405
R_PUNP6	Purine-nucleoside phosphorylase (Deoxyinosine)	0.642609	-1.30445	-0.395739	0.999207	2.58267	0.124666	0.475677	0.277951	-0.181059	-0.207728	-1.25029	-0.167131	-1.43547	-0.0635782	-0.097329
R_PUNP7	Purine-nucleoside phosphorylase (Xanthosine)	-1.08663	-0.826507	-0.469426	-1.11551	-0.597596	-0.588969	1.35085	0.530336	1.33208	1.49015	0.685491	1.36071	-0.753487	-0.413681	-0.897811
R_PYAM5PO	Pyridoxamine 5'-phosphate oxidase	-1.00327	-0.553074	-1.61012	-1.18107	1.32289	1.41545	0.186956	0.00916926	-0.207916	-0.468273	0.488095	0.855417	1.18599	0.822864	-1.2631
R_PYDAMK	Pyridoxamine kinase	-0.914693	-0.939241	-1.03076	-1.70974	-0.373826	-0.0114822	1.34964	0.966488	1.24738	0.349223	-0.29702	1.66653	-0.0784402	0.530346	-0.754394
R_PYDXNO	Pyridoxine oxidase	-1.00327	-0.553074	-1.61012	-1.18107	1.32289	1.41545	0.186956	0.00916927	-0.207915	-0.468273	0.488095	0.855417	1.18599	0.822864	-1.2631
R_PYDXO	Pyridoxal oxidase	-1.00327	-0.553074	-1.61012	-1.18107	1.32289	1.41544	0.186956	0.00916928	-0.207915	-0.468273	0.488095	0.855417	1.18599	0.822864	-1.2631
R_PYK	Pyruvate kinase	0.447	0.180765	-2.06709	-1.10181	-0.819499	-0.297738	0.876968	0.422589	0.646103	1.56351	0.0986001	-0.711194	0.0823923	1.55577	-0.876364
R_PYNP2r	Pyrimidine-nucleoside phosphorylase (uracil)	1.21214	-0.353318	-1.05916	-1.94876	0.0276548	0.0711187	-1.10064	-0.204665	-0.0478548	0.273515	-0.196861	-0.00493529	0.178061	2.32075	0.832958
R_PYR5CDm	D1 pyrroline 5 carboxylate dehydrogenase mitochondrial	-0.091211	-0.315216	0.076516	0.879201	2.21112	0.00564002	-1.14062	-1.79156	0.667972	1.17359	-0.689	0.0984694	-1.18243	0.0108922	0.0866394
R_PYRDC	Pyruvate decarboxylase	0.738229	-0.0427667	-0.970003	-1.16784	-0.210836	0.392345	0.295756	0.385728	0.330204	0.973243	0.189336	-2.53525	-0.267902	1.76246	0.127293
R_cit_nt	citrate transport nuclear	0.983607	0.597452	1.67244	1.11318	-1.24501	-1.39755	-0.170765	0.0236993	0.250472	0.416044	-0.495981	-0.955198	-1.18921	-0.854987	1.25179
R_oaa_nt	oxaloacetate transport nuclear	-0.983607	-0.597452	-1.67244	-1.11318	1.24501	1.39755	0.170765	-0.0236993	-0.250472	-0.416044	0.495981	0.955198	1.18921	0.854987	-1.25179
R_acl_n	ATP-Citrate lyase nuclear	-0.983607	-0.597452	-1.67244	-1.11318	1.24501	1.39755	0.170765	-0.0236993	-0.250472	-0.416044	0.495981	0.955198	1.18921	0.854987	-1.25179
R_PACYL	Protein acetylation by Acetyl-CoA	0.338085	0.196154	0.798998	-1.12372	-1.55918	-1.75779	-0.769218	-0.564755	-0.571814	0.370813	0.804241	0.987579	0.736836	1.62742	0.48635
R_EX_PAC	Protein acetylation exchange	0.338085	0.196154	0.798998	-1.12372	-1.55918	-1.75779	-0.769218	-0.564755	-0.571814	0.370813	0.804241	0.987579	0.736836	1.62742	0.48635
R_EX_protein_ac	Nuclear protein_ac consume reaction	0.338085	0.196154	0.798998	-1.12372	-1.55918	-1.75779	-0.769218	-0.564755	-0.571814	0.370813	0.804241	0.987579	0.736836	1.62742	0.48635
R_h_n	H+ nuclear	-0.699538	-0.338269	-1.69096	-0.422798	-0.500081	0.615217	0.738378	0.833228	1.05702	0.877299	0.577376	1.79868	-1.18509	-0.475577	-1.18488
R_HCYS_nt	Homocysteine transport nuclear	0.537525	0.892182	0.0657129	-0.729227	-1.76931	0.0485473	-0.717149	-0.822522	-0.873869	-1.25885	-0.100369	1.20929	1.4115	0.945061	1.16148
R_AHCYS_nt	S-adenosyl-L-homocysteine transport nucleus	-0.537525	-0.892182	-0.0657129	0.729227	1.76931	-0.0485473	0.717149	0.822522	0.873869	1.25885	0.100369	-1.20929	-1.4115	-0.945061	-1.16148
R_AMETtn	S-Adenosyl-L-methionine transport, nucleus	-0.537525	-0.892182	-0.0657129	0.729227	1.76931	-0.0485473	0.717149	0.822522	0.873869	1.25885	0.100369	-1.20929	-1.4115	-0.945061	-1.16148
R_HCYSMT_n	Homocysteine S-methyltransferase	-0.0153369	1.32074	-0.378512	-0.452591	-0.56058	0.696302	-1.21393	-0.768951	-0.580724	-0.260127	1.09097	-1.85206	1.82676	0.678898	0.469158
R_PMETHYL	Protein methylation by SAM	-0.537525	-0.892182	-0.0657129	0.729227	1.76931	-0.0485473	0.717149	0.822522	0.873869	1.25885	0.100369	-1.20929	-1.4115	-0.945061	-1.16148
R_EX_PME	Protein methylation exchange	-0.537525	-0.892182	-0.0657129	0.729227	1.76931	-0.0485473	0.717149	0.822522	0.873869	1.25885	0.100369	-1.20929	-1.4115	-0.945061	-1.16148
R_EX_protein_me	Nuclear protein_me consume reaction	-0.537525	-0.892182	-0.0657129	0.729227	1.76931	-0.0485473	0.717149	0.822522	0.873869	1.25885	0.100369	-1.20929	-1.4115	-0.945061	-1.16148
R_GLYCOGENt	Glycogen transport	-1.11568	-0.686211	-1.34217	-0.445838	0.024045	1.03676	1.01726	1.09176	1.29415	1.07784	-0.272116	1.02285	-1.11247	-0.283605	-1.30657
R_EX_glycogen_e	Glycogen exchange extracellular	1.11568	0.686211	1.34217	0.445838	-0.024045	-1.03676	-1.01726	-1.09176	-1.29415	-1.07784	0.272116	-1.02285	1.11247	0.283605	1.30657
