# Supplementary material for: Dynamic metabolic regulation of histone modifications during the yeast metabolic cycle
Source: PLoS One. 2025 May 20;20(5):e0323242. doi: 10.1371/journal.pone.0323242 (PMC12091797; doi:10.1371/journal.pone.0323242)
Supplement: S2 File — These are the fluxes used for the heatmap in Fig 3B. (XLSX) [file pone.0323242.s007.xlsx]

## Sheet: Sheet1
		RC II		OX			RB							RC I
gene_id	gene_name	T1	T2	T3	T4	T5	T6	T7	T8	T9	T10	T11	T12	T13	T14	T15	Coef_correlation	pvalue
YKR009C	FOX2	766	840	705	305	190	232	291	338	394	436	945	802	863	1010	899	0.907694	1.23094e-08
YGR066C	GID10	528	462	520	298	255	300	342	248	335	423	444	511	457.5	544	484	0.89829	4.05042e-15
YJL163C	YJL163C	597	579	601	216	165	334	403	394	435	468	522	539	509.5	700	590	0.891584	9.03182e-13
YPR006C	ICL2	750	840	657	209	288	344	464	571	500	557	867	688	768.5	960	789	0.890399	2.14835e-11
YGL209W	MIG2	309	319	303	196	222	182	271	164	295	370	399	437	442.5	558	418	0.88178	6.28493e-12
YNL204C	SPS18	574	642	522	189	221	289	296	232	295	448	710	562	684	782	726	0.879277	1.23295e-09
YER015W	FAA2	746	850	772	247	306	350	357	466	469	465	826	789	838	840	866	0.878315	7.3524e-11
YDL214C	PRR2	772	883	745	249	176	397	395	463	426	498	859	740	764	1080	1010	0.873153	1.4465e-09
YNR067C	DSE4	375	267	325	303	222	185	228	257	286	342	438	477	504.5	543	437	0.872127	1.43189e-12
YJL216C	IMA5	381	289	363	170	187	217	244	147	275	394	472	586	568	527	436	0.869095	4.69712e-10
YPL276W	YPL276W	413	499	380	200	175	205	247	210	253	292	412	459	590.5	663	513	0.86752	6.40512e-10
YER014C-A	BUD25	669	750	658	215	274	310	325	422	448	426	628	681	724	724	763	0.865953	2.41931e-11
YHR137W	ARO9	404	295	331	227	168	191	209	211	248	284	389	387	463.5	503	505	0.865372	1.59806e-11
YOR393W	ERR1	499	592	564	281	204	228	280	242	274	294	614	541	476.5	623	610	0.862451	1.19951e-10
YOR351C	MEK1	369	323	299	156	158	186	222	274	299	338	298	361	324.5	349	294	0.862144	2.77458e-15
YPL113C	YPL113C	677	782	627	231	255	324	320	384	374	444	855	785	727	709	749	0.860619	2.16401e-10
YKL187C	FAT3	934	964	1036	275	285	447	394	391	441	525	977	873	1123.5	1512	1334	0.860487	3.95668e-08
YPL275W	FDH2	352	375	267	192	168	196	280	253	329	399	517	555	427.5	486	415	0.859946	8.79469e-12
YBR280C	SAF1	664	658	545	216	273	354	351	396	321	414	661	598	621	691	609	0.859438	3.33333e-12
YNL202W	SPS19	611	804	581	208	250	357	395	294	373	480	856	640	747	881	755	0.857604	4.66117e-10
YOR388C	FDH1	518	509	471	355	246	308	285	332	370	364	559	564	556	542	605	0.856294	2.61364e-14
YMR251W	GTO3	743	763	941	551	381	449	497	466	406	536	745	705	700	972	710	0.854192	1.12512e-13
YKL188C	PXA2	745	672	475	170	177	295	335	426	462	460	609	815	703.5	745	761	0.853278	3.87389e-10
YLR213C	CRR1	423	419	451	356	304	252	273	265	277	366	394	462	435.5	441	411	0.851723	1.63451e-17
YNL194C	YNL194C	420	356	353	148	201	271	268	195	337	346	402	530	510.5	495	467	0.843115	4.62778e-12
YNL009W	IDP3	1199	1422	1507	772	632	723	781	755	808	749	1239	1221	1336.5	1570	1469	0.84264	8.40314e-13
YOR347C	PYK2	614	639	525	369	238	406	333	350	358	402	646	590	667.5	751	682	0.841357	1.06269e-12
YHR073C-B	YHR073C-B	635	655	529	334	379	352	434	418	513	496	602	703	644.5	590	559	0.840097	2.11289e-16
YOR113W	AZF1	482	431	398	266	266	325	326	271	369	367	472	417	429	508	479	0.839826	4.81711e-17
YLR284C	ECI1	657	653	574	311	304	363	378	320	410	412	648	565	652.5	652	644	0.839619	1.39761e-13
YOL147C	PEX11	779	1071	1084	427	380	328	413	389	428	465	893	762	952	1107	982	0.8395	9.6481e-10
YJL153C	INO1	345	348	278	208	227	246	258	233	319	378	359	447	351	431	409	0.836501	9.63762e-16
YCL074W	YCL074W	282	204	186	127	110	108	154	91	166	183	219	240	234.5	244	206	0.835853	5.73479e-13
YKR066C	CCP1	582	788	794	379	450	514	545	437	391	563	808	763	677	868	759	0.834863	1.92123e-14
YJR020W	YJR020W	927	1204	1081	576	453	623	676	665	647	690	1329	918	1192.5	1589	1410	0.833965	4.70003e-11
YCR091W	KIN82	373	305	288	180	182	233	302	207	316	406	500	473	416	463	479	0.833668	2.0215e-12
YJR019C	TES1	1561	2062	1707	707	565	712	815	773	697	738	2085	1537	2062.5	2850	2303	0.832384	5.11912e-08
YMR196W	YMR196W	742	897	746	236	286	563	603	592	645	628	814	798	795.5	948	805	0.831628	2.59743e-13
YMR304W	UBP15	719	910	716	329	269	421	397	300	418	536	774	598	896	973	828	0.831184	1.80783e-10
YLR346C	CIS1	551	466	598	386	343	357	363	384	413	413	456	525	476	524	523	0.830456	3.14623e-19
YOL146W	PSF3	820	1080	1095	440	444	345	392	413	426	484	859	802	1001	1096	1022	0.828064	5.37203e-10
YGR247W	CPD1	568	533	587	339	274	422	382	282	415	431	673	513	550	636	519	0.827871	7.04985e-15
YEL041W	YEF1	831	995	948	438	269	472	497	731	658	594	703	755	998.5	1140	1041	0.82744	7.05373e-12
YBL106C	SRO77	405	337	407	329	327	301	302	266	318	392	443	428	434.5	411	393	0.82698	1.21467e-20
YKR050W	TRK2	430	432	430	260	234	271	314	266	333	324	402	320	427.5	524	463	0.825198	1.22725e-15
YOR215C	AIM41	738	827	661	190	190	376	363	316	398	507	633	680	652.5	763	870	0.824022	4.05869e-10
YOR273C	TPO4	469	476	337	222	195	252	280	282	283	403	490	389	573	636	625	0.823748	3.26858e-11
YDL246C	SOR2	415	381	415	294	249	371	367	338	387	402	447	465	386.5	457	391	0.82267	5.31236e-21
YLR299C-A	YLR299C-A	758	875	719	309	222	364	376	541	462	444	567	731	840	1156	1023	0.822137	1.31436e-09
YBR285W	HAB1	791	820	692	201	226	431	456	500	404	454	879	771	698	838	947	0.821412	1.46501e-10
YGR236C	SPG1	1152	1341	1076	308	398	667	583	525	547	568	1173	1257	1280	1513	1499	0.820209	3.07368e-09
YJL222W	VTH2	342	274	285	270	255	209	247	219	267	326	327	354	376.5	351	289	0.819077	2.50672e-19
YIL160C	POT1	451	548	350	187	142	184	208	203	218	215	460	566	496.5	483	494	0.815409	2.4614e-09
YMR169C	ALD3	931	940	794	500	348	546	584	605	563	658	933	788	712	1013	1069	0.814868	1.14173e-13
YGL028C	SCW11	404	434	480	310	337	305	323	302	397	461	423	503	368.5	448	458	0.814581	1.89717e-19
YML042W	CAT2	746	825	455	132	122	205	258	210	333	371	614	599	978	1030	926	0.814346	8.0067e-07
YDL149W	ATG9	613	564	606	303	238	390	407	285	400	430	476	487	581.5	633	498	0.81376	2.31816e-14
YDL110C	TMA17	614	701	577	229	215	442	416	379	387	460	875	542	647	811	618	0.813507	2.42981e-11
YBR026C	ETR1	1055	1221	784	279	242	491	493	586	419	552	940	968	1135.5	1259	1264	0.813255	4.86097e-09
YOR100C	CRC1	674	883	792	174	186	288	289	222	331	398	644	579	858	868	960	0.812018	5.31678e-08
YMR160W	CVM1	553	584	509	258	287	339	413	351	410	479	501	507	497	489	462	0.808845	8.8237e-17
YBR149W	ARA1	1056	1450	1122	617	409	729	676	748	569	657	1153	1231	1138	1406	1318	0.808224	1.26779e-11
YJR036C	HUL4	525	481	390	193	238	387	384	290	416	503	664	580	573.5	601	601	0.807176	6.66315e-13
YGR068W-A	YGR068W-A	880	1109	991	409	334	784	852	878	818	881	1697	1619	1193	1386	1089	0.807068	6.76811e-11
YKR105C	VBA5	302	230	226	199	144	185	202	105	219	275	305	323	311.5	314	264	0.806851	3.47796e-14
YMR017W	SPO20	549	581	422	333	233	283	315	471	444	435	464	477	632	714	663	0.806115	3.11019e-13
YGR225W	AMA1	328	319	316	238	228	252	241	245	297	304	311	388	365	307	320	0.80574	2.59469e-20
YGL205W	POX1	868	852	575	217	114	186	180	228	294	354	643	525	814	986	988	0.804767	7.29687e-07
YLR162W-A	RRT15	8413	7658	6212	5129	5119	5988	7694	6845	8235	8312	8845	9503	9305.5	10305	9494	0.803934	3.03133e-17
YNL203C	YNL203C	606	893	703	275	331	444	459	394	453	493	987	668	723.5	846	737	0.801906	1.5193e-11
YOR180C	DCI1	933	1025	747	183	215	278	247	225	279	387	722	725	1123	1168	1180	0.801627	8.48436e-07
YAL049C	AIM2	633	628	784	405	260	481	483	411	486	578	788	646	704	604	773	0.800841	1.75282e-14
YOR214C	SPR2	440	383	334	213	186	210	234	235	284	316	332	367	350	331	329	0.800105	1.24541e-15
YKR067W	GPT2	875	1390	1069	300	442	547	502	462	424	544	1248	911	1132.5	1414	1221	0.800079	5.71117e-09
YGR088W	CTT1	1047	1241	825	206	218	415	382	341	446	532	890	895	1086.5	1781	1592	0.79887	9.01136e-07
YBR214W	SDS24	499	532	442	197	204	383	375	298	301	363	586	433	476	659	533	0.798811	1.25819e-12
YPL281C	ERR2	774	843	847	367	277	314	370	287	404	366	751	704	630.5	782	896	0.798195	3.53373e-10
YOR363C	PIP2	1056	1407	1385	818	693	713	618	718	674	655	1267	1181	1304	1478	1080	0.797116	9.1836e-13
YPL123C	RNY1	548	642	480	368	205	405	410	408	469	527	537	734	537	612	681	0.796239	1.77517e-14
YMR303C	ADH2	698	1017	894	499	398	468	526	421	484	497	845	722	851.5	1005	971	0.795415	2.92097e-12
YDR536W	STL1	726	726	808	320	374	717	547	522	516	627	968	719	923	1122	913	0.793681	1.16441e-12
YGL179C	TOS3	636	914	868	531	511	718	654	699	654	676	906	951	764	1023	802	0.791394	1.42369e-17
YLR202C	YLR202C	540	664	535	280	337	387	411	408	432	476	525	570	540	574	665	0.789353	3.43158e-16
YDR328C	SKP1	560	487	519	373	407	377	373	353	358	455	518	496	412.5	557	502	0.78919	6.20703e-20
YDR368W	YPR1	533	414	563	342	292	337	309	393	378	389	520	755	579.5	495	556	0.788982	4.95162e-14
YHR213W	YHR213W	290	280	227	168	197	200	216	208	237	297	429	480	417.5	366	347	0.787933	3.19475e-12
YIL033C	BCY1	557	643	441	258	258	403	401	292	379	504	520	534	495	695	449	0.786694	6.73756e-14
YOR352W	TFB6	403	393	332	232	244	279	281	302	378	439	412	362	374	425	338	0.786674	2.73002e-18
YDR487C	RIB3	269	442	425	275	200	236	245	184	241	308	330	365	368	416	380	0.785807	1.82423e-14
YFL015C	YFL015C	934	927	816	235	254	540	475	512	510	529	824	920	1201	1575	1559	0.785506	5.39743e-08
YAR062W	YAR062W	246	223	263	181	171	167	227	157	272	331	366	455	403	331	280	0.784491	3.09162e-12
YKL171W	NNK1	516	647	548	207	359	356	409	517	448	489	631	425	590	744	558	0.78436	2.44203e-14
YBR027C	YBR027C	1110	1351	798	309	270	483	399	561	417	516	878	990	1225	1282	1251	0.783185	1.50618e-08
YGR224W	AZR1	503	525	486	382	370	456	397	376	394	491	662	541	537.5	564	496	0.782637	2.54303e-19
YNR069C	BSC5	488	577	444	328	231	357	316	348	308	380	399	543	530.5	534	429	0.782019	2.53832e-15
YDR256C	CTA1	479	340	285	138	142	208	217	156	206	276	408	390	471.5	443	552	0.78193	1.14163e-09
YJL045W	SDH6	996	1195	937	303	195	417	421	392	469	472	721	748	834	1054	986	0.781119	4.4669e-09
YAL055W	PEX22	670	691	610	287	382	503	520	410	422	435	589	698	850	912	752	0.780395	5.97022e-13
YIL173W	VTH1	323	304	285	290	249	243	245	246	294	274	319	341	391.5	367	346	0.780152	1.0349e-20
YHR139C	SPS100	410	348	314	197	182	222	255	235	332	335	371	325	431.5	381	477	0.778717	2.72782e-14
YJR159W	SOR1	440	455	400	283	271	371	361	333	304	369	452	442	379.5	493	366	0.778692	2.30904e-19
YLR460C	YLR460C	330	267	316	175	174	276	230	142	254	279	303	371	359.5	356	318	0.777668	5.66055e-15
YKL043W	PHD1	509	552	492	295	367	455	413	428	426	482	509	540	634	613	642	0.776805	9.1122e-18
YDR380W	ARO10	554	615	506	248	171	344	373	334	411	466	451	417	565.5	598	657	0.773991	6.26113e-13
YLR285W	NNT1	555	639	529	401	352	381	384	349	383	415	648	537	683	595	664	0.773967	2.78486e-15
tL(UAA)K	YNCK0004W	865	912	898	527	513	719	643	723	608	571	841	888	918	1052	1043	0.773796	3.33011e-16
YOR185C	GSP2	802	932	763	416	324	540	478	418	531	486	758	666	804	995	968	0.773372	2.79484e-12
YOR084W	LPX1	517	628	492	312	375	401	478	340	336	348	668	596	680.5	825	675	0.771199	6.99969e-13
YNL332W	THI12	692	949	812	479	384	564	716	567	544	628	1012	706	745	907	823	0.770951	4.53483e-15
YDL215C	GDH2	808	1167	970	391	474	561	637	513	440	529	915	807	973.5	1096	986	0.770893	6.71264e-12
YPR151C	SUE1	968	1421	1114	303	371	694	702	643	706	670	994	885	1025	1402	1220	0.769465	7.26014e-11
YOR374W	ALD4	561	563	770	312	342	553	526	525	514	516	566	620	750.5	911	804	0.769097	3.40351e-14
YOR181W	LAS17	916	1039	816	244	266	360	287	369	337	387	661	679	1104	1137	1184	0.768473	9.05221e-08
YBR132C	AGP2	444	503	400	217	245	418	441	406	432	468	599	561	525.5	593	441	0.766622	1.56364e-15
YFL058W	THI5	740	980	893	472	387	580	699	570	535	601	992	723	768.5	908	716	0.766237	7.72477e-15
YLR154W-A	YLR154W-A	20437	17856	14285	12105	13042	14616	17947	16312	19804	19439	20402	22080	21516.5	23641	21707	0.766033	4.23163e-18
YMR252C	MLO1	534	360	476	397	226	302	293	256	268	365	456	452	481.5	484	552	0.765216	1.98934e-14
YIL159W	BNR1	437	529	337	204	185	191	261	190	238	202	415	514	421.5	434	447	0.765085	8.12186e-11
YIL124W	AYR1	1178	1047	708	217	209	432	533	564	508	459	817	771	887.5	1248	1245	0.762849	8.7917e-09
YGR248W	SOL4	505	518	393	158	146	267	289	207	323	381	528	401	616.5	665	833	0.761332	6.35e-09
YPL139C	UME1	620	691	767	441	357	427	428	567	539	474	574	612	592	657	754	0.760763	8.14112e-17
YPL201C	YIG1	487	379	269	137	157	215	206	169	252	291	477	275	472.5	474	440	0.76067	3.7594e-10
YML131W	YML131W	743	900	715	395	297	396	345	420	480	442	583	630	882.5	968	1039	0.758965	1.76602e-10
YJR039W	MLO127	520	642	496	197	268	455	436	445	438	551	676	564	618	574	591	0.758742	1.28745e-14
YAL054C	ACS1	333	408	281	118	100	130	174	133	233	284	301	211	342	391	474	0.75787	1.90637e-09
YOL164W-A	YOL164W-A	358	380	374	275	215	287	286	252	335	365	486	491	471.5	338	439	0.757338	1.21932e-15
YOR121C	YOR121C	474	427	422	308	302	359	347	300	355	444	570	437	389	456	447	0.75626	1.50283e-18
YLR267W	BOP2	419	487	353	222	232	381	362	377	427	460	483	537	487	501	514	0.755571	3.86023e-16
YFL014W	HSP12	1031	1007	874	288	310	615	531	582	549	538	868	1004	1281	1708	1766	0.754319	4.73465e-08
YHL030W-A	YHL030W-A	1505	1847	1489	534	543	1103	1128	998	781	728	1633	1339	1843.5	2611	2110	0.754114	1.95688e-09
YLR122C	YLR122C	1537	2344	1798	634	649	730	940	873	655	627	1508	1358	1871	2534	2241	0.754095	2.24367e-08
YEL017W	GTT3	363	286	316	187	184	244	277	199	322	314	287	356	374	426	479	0.75379	3.46381e-14
YGR052W	FMP48	778	850	684	556	325	392	408	437	441	443	680	733	883	870	1052	0.753726	1.0749e-11
YOR173W	DCS2	1100	1249	895	269	194	632	493	665	502	612	1011	814	817.5	1284	1333	0.753591	2.38715e-09
YOL085W-A	YOL085W-A	960	1104	1032	516	363	606	694	626	523	631	928	674	1016.5	1422	1381	0.752083	7.26206e-11
YFL013W-A	YFL013W-A	743	843	734	321	374	479	477	484	514	492	688	757	790	1179	1267	0.751932	2.57175e-10
tS(UGA)I	SUP17	646	724	703	281	376	557	585	650	641	703	607	664	836	1000	969	0.751835	6.50334e-14
YOR148C	SPP2	381	383	361	276	320	344	376	309	380	390	409	423	471.5	467	485	0.751739	1.30784e-20
YGR294W	PAU12	412	331	256	211	223	243	264	229	304	295	372	393	384	354	324	0.751314	9.33406e-17
YJR038C	YJR038C	430	592	490	228	273	408	459	412	413	537	673	564	582.5	520	484	0.751227	3.01325e-15
YIL099W	SGA1	465	403	544	207	203	396	246	229	313	364	313	433	524	641	522	0.751187	1.01011e-11
YGL153W	PEX14	779	985	896	539	656	500	425	518	480	544	972	909	848	872	890	0.751099	5.25186e-14
YDR369C	XRS2	458	364	353	231	247	243	268	257	337	337	455	562	472.5	355	503	0.75098	1.21447e-13
YOR364W	YOR364W	1124	1496	1508	871	781	745	661	755	681	631	1367	1240	1366	1488	1044	0.750722	1.29028e-12
YNL200C	NNR1	539	751	544	358	206	359	361	366	312	421	658	511	546	572	654	0.750183	9.64357e-13
YNL237W	YTP1	476	589	471	252	233	388	277	251	305	432	508	415	553.5	509	481	0.750031	1.08594e-13
YIL055C	YIL055C	912	1232	1015	346	256	404	385	415	374	472	668	716	949.5	1270	1363	0.749949	5.09269e-08
YGR244C	LSC2	1024	1131	1010	365	471	852	689	632	657	610	830	1015	1279	1522	999	0.749787	1.57228e-11
YPL171C	OYE3	719	931	864	305	373	556	571	476	526	530	815	791	975	1176	1377	0.748782	3.17989e-10
YMR323W	ERR3	822	942	767	486	336	443	404	355	441	446	810	645	746	908	1011	0.747334	2.60285e-11
YJL221C	IMA4	355	302	304	233	229	259	345	313	404	378	555	487	440.5	445	393	0.746879	6.9832e-15
YCR101C	YCR101C	465	293	534	259	253	224	226	290	315	333	326	497	462.5	413	284	0.746732	2.08065e-13
YJR155W	AAD10	404	336	323	240	237	267	311	298	387	427	579	503	500.5	466	281	0.746129	8.26614e-14
YJL215C	YJL215C	413	266	280	170	222	212	269	200	276	428	380	386	491	445	558	0.746055	1.26202e-11
YDR540C	IRC4	351	310	243	223	217	271	233	246	264	331	379	493	440.5	384	376	0.745941	1.54331e-14
YBR212W	NGR1	460	488	384	265	285	269	269	288	310	370	402	341	393.5	417	406	0.744292	1.67896e-17
YIR040C	YIR040C	281	241	216	158	131	150	192	147	273	333	246	288	267.5	261	249	0.744008	1.22174e-14
YBL075C	SSA3	463	362	382	153	174	192	249	149	314	354	262	296	352.5	427	454	0.743079	8.67668e-12
YDL158C	YDL158C	374	346	378	275	348	284	343	274	309	344	386	354	439	406	345	0.741588	3.20451e-22
YGL080W	MPC1	1236	1587	1142	534	520	604	576	555	532	528	1106	897	1367.5	1529	1299	0.740534	1.13839e-09
YHR138C	YHR138C	591	538	616	244	239	451	410	364	379	433	483	491	572.5	624	734	0.740326	1.40022e-13
YMR324C	YMR324C	338	269	200	125	122	183	172	173	257	294	263	320	233	288	253	0.740316	1.076e-13
YPL003W	ULA1	1254	1658	1225	263	378	947	813	920	804	798	1265	1134	1439.5	2044	2033	0.739967	3.57007e-09
YER121W	YER121W	1644	1874	1371	616	679	1093	989	955	817	816	1434	1492	1616.5	2124	2099	0.739205	7.29808e-11
YER188W	YER188W	451	389	465	266	329	357	421	402	465	516	573	623	512	488	383	0.739101	4.09943e-17
YLR123C	YLR123C	1562	2398	1892	678	718	799	1013	882	695	661	1536	1348	1836.5	2545	2265	0.738398	1.05892e-08
YCL069W	VBA3	258	156	168	165	116	138	141	98	204	237	260	249	278	236	208	0.737154	2.10154e-13
YDR032C	PST2	583	646	531	271	258	440	482	501	411	471	607	437	558	679	636	0.736571	3.40254e-15
YLR454W	FMP27	510	265	407	217	203	257	286	226	333	376	310	412	432.5	392	377	0.736438	2.35724e-14
YMR107W	SPG4	637	768	634	373	374	525	477	383	391	352	692	676	944.5	1094	879	0.736224	6.14279e-11
YDR094W	YDR094W	974	1236	1318	478	526	721	824	727	537	604	1052	808	1103.5	1670	1465	0.736139	1.1029e-10
YGR174W-A	YGR174W-A	1241	1300	1074	366	302	592	522	716	664	637	875	734	1073.5	1357	1461	0.735689	8.50462e-10
YLR151C	PCD1	426	525	437	193	304	365	368	441	393	360	483	479	556	506	492	0.735585	1.83224e-16
YER184C	TOG1	511	496	440	442	451	390	401	453	420	462	443	503	501	547	512	0.735523	3.17563e-26
YBR168W	PEX32	957	1042	1055	599	675	687	627	565	622	566	935	969	1114.5	1000	916	0.734368	2.31095e-15
YML099W-A	YML099W-A	328	318	304	151	220	268	230	195	282	395	376	346	417	326	372	0.734169	5.11771e-15
YHL032C	GUT1	1341	1477	1164	295	472	1064	896	761	674	689	1256	1253	1742.5	2269	1931	0.734031	7.73913e-09
YER190C-A	YER190C-A	480	388	325	249	262	284	382	331	472	537	740	738	649	557	415	0.73393	1.64216e-11
YNL266W	YNL266W	399	309	280	243	218	263	244	217	266	323	504	542	448	371	397	0.733835	6.01747e-13
YDL222C	FMP45	1192	1480	754	269	206	414	460	369	506	433	1039	924	1170.5	1943	1995	0.733038	3.03199e-06
YLR438W	CAR2	482	707	547	374	306	358	414	316	333	383	684	402	593	758	654	0.732429	1.27467e-12
YLR080W	EMP46	511	457	407	269	275	397	386	321	396	419	485	443	491.5	464	515	0.732259	2.08438e-18
YKL189W	HYM1	748	800	667	398	441	693	545	615	537	558	792	698	787	959	850	0.730588	4.9192e-16
YMR159C	ATG16	578	630	537	285	324	406	462	416	425	558	545	472	518	555	437	0.730411	1.2268e-17
YOR028C	CIN5	670	769	618	274	235	472	370	336	404	400	496	559	661	863	858	0.730197	6.44643e-11
YCR102C	YCR102C	293	234	224	213	189	200	224	216	293	284	276	371	297.5	328	229	0.729801	1.3411e-17
YMR104C	YPK2	614	648	702	246	345	573	473	472	415	439	635	639	704.5	766	844	0.729756	1.23338e-13
YEL075W-A	YEL075W-A	550	527	514	439	439	488	531	418	555	516	688	673	619	595	592	0.729175	3.60017e-21
YOL085C	YOL085C	926	1084	917	396	326	648	668	712	498	505	813	744	1015.5	1511	1312	0.728965	3.74076e-10
YKL050C	LPX2	560	684	602	265	232	340	287	395	351	411	549	380	481.5	603	688	0.728799	2.92133e-12
YPL200W	CSM4	489	410	263	154	174	205	197	202	236	244	499	268	465	466	446	0.728325	3.92725e-10
YGL242C	ANK1	444	440	474	369	285	414	425	445	457	481	485	428	513	486	438	0.726437	3.94569e-23
YGL154C	LYS5	840	1080	874	546	666	494	434	498	502	530	999	867	874	918	879	0.726179	1.62179e-13
YBR226C	YBR226C	431	264	217	215	200	147	199	169	230	340	443	576	514	347	358	0.725756	8.28675e-10
YDL223C	HBT1	517	586	381	253	257	253	289	186	360	350	463	489	492	524	685	0.725683	1.39613e-11
YKL197C	PEX1	727	796	855	592	541	638	669	665	680	665	758	856	599	795	719	0.725503	2.45639e-22
YDL218W	YDL218W	401	485	390	281	177	271	223	290	343	390	318	486	390	365	369	0.725252	3.60068e-15
YBR183W	YPC1	518	551	647	347	363	479	376	393	431	464	458	598	540.5	534	532	0.725199	1.08967e-18
YOR155C	ISN1	439	384	372	244	190	392	374	300	294	371	492	457	411.5	465	520	0.724903	1.26149e-15
YMR102C	LAF1	704	640	576	405	355	416	385	432	358	474	526	647	725	733	945	0.724629	7.40733e-13
YDR018C	MLG1	563	783	606	360	329	431	492	451	515	452	631	534	608	634	616	0.724552	1.58572e-16
tR(UCU)J1	YNCJ0011W	541	610	493	409	411	458	434	467	462	468	459	535	565.5	610	576	0.724327	3.27685e-22
YDR197W	CBS2	570	683	589	394	290	471	422	441	426	480	589	489	588.5	566	565	0.724092	9.21243e-18
YGR174C	CBP4	1331	1418	1336	353	357	720	684	820	738	744	1067	777	1131	1464	1652	0.724076	4.18373e-10
YDL085W	NDE2	561	534	420	200	268	367	411	323	425	429	566	456	486	611	720	0.723895	2.35725e-13
YPR001W	CIT3	553	523	393	224	247	248	342	562	559	543	738	503	542	557	546	0.723286	6.94483e-13
YOR134W	BAG7	777	882	794	429	471	556	503	548	489	500	901	618	666	992	994	0.723223	1.6162e-13
YNR062C	PUL3	293	257	251	233	201	229	238	195	233	284	366	425	419	314	368	0.723222	1.01707e-14
YBR117C	TKL2	1112	1350	1074	317	267	317	366	300	465	425	747	732	730.5	1332	1468	0.722704	3.67789e-07
YOR391C	HSP33	1275	1515	1219	466	334	556	438	424	475	488	917	888	980	1471	1539	0.722502	3.18995e-08
YOR392W	YOR392W	1275	1515	1219	466	334	556	438	424	475	488	917	888	980	1471	1539	0.722502	3.18995e-08
YGR293C	YGR293C	428	331	282	245	234	231	266	218	289	279	361	391	381	340	292	0.722213	4.1277e-17
tE(CUC)I	YNCI0004W	584	648	528	431	437	450	442	496	522	465	547	607	606.5	555	559	0.722105	1.68377e-22
YGR296C-A	YGR296C-A	414	327	345	262	240	296	377	335	454	541	717	711	669	545	405	0.721387	1.85489e-11
YOR317W	FAA1	536	514	409	282	281	359	393	403	363	421	416	479	672.5	747	758	0.720837	1.52774e-12
YIL172C	IMA3	354	262	254	186	222	246	255	281	347	372	433	459	403	367	312	0.720544	5.32256e-15
YMR174C	PAI3	1270	1322	1238	391	330	725	793	801	675	639	952	964	1111.5	1601	1836	0.720166	1.11654e-09
YPL280W	HSP32	1217	1465	1149	595	327	509	456	510	463	583	931	878	1021	1353	1643	0.720115	8.69436e-09
YKL044W	MMO1	545	577	606	365	398	475	398	452	400	418	539	636	808.5	786	869	0.719343	1.77477e-13
YMR175W	SIP18	1606	1989	1598	479	455	787	940	1015	714	750	1140	1133	1483.5	2099	2177	0.719296	5.00359e-09
YLR437C-A	YLR437C-A	394	495	327	221	174	235	303	223	244	303	480	248	369	492	410	0.718238	1.92221e-12
YLR377C	FBP1	1366	1677	1636	562	677	1306	1192	1362	1098	1061	1631	1148	1758	2108	1784	0.71776	5.86263e-13
YJL214W	HXT8	411	246	261	196	215	215	267	201	277	429	388	406	477	414	554	0.717672	8.01056e-12
YNL335W	DDI2	539	691	655	496	400	392	354	352	330	394	531	627	658	629	556	0.717559	3.49153e-15
YMR105W-A	YMR105W-A	1038	920	680	245	203	714	597	563	448	406	825	1103	1146.5	1433	1488	0.717546	2.40564e-08
YHL045W	PXP3	200	116	100	85	83	97	123	70	144	135	162	143	218	241	185	0.717323	3.79554e-11
YIR016W	YIR016W	1279	1553	1253	630	793	1030	971	1031	781	857	1274	1091	1483.5	2296	1638	0.716425	1.29164e-11
YGL240W	DOC1	454	474	417	385	426	338	455	349	441	462	562	467	493	499	482	0.716176	9.99969e-23
YMR101C	SRT1	242	285	247	224	161	191	186	156	254	304	261	324	304	246	280	0.715705	5.31984e-17
YJR079W	YJR079W	793	1040	916	427	337	587	657	583	642	658	762	681	705.5	853	852	0.714894	7.40052e-15
tD(GUC)J2	YNCJ0012W	632	744	545	396	376	450	416	493	454	479	472	589	630.5	685	674	0.714671	7.47209e-17
YJR044C	VPS55	844	1052	933	424	353	618	551	684	608	581	732	667	862	946	974	0.714386	9.46382e-14
YFL068W	YFL068W	225	154	139	109	114	154	197	163	218	265	358	325	295	293	208	0.714086	2.42041e-11
YHR032C-A	YHR032C-A	456	452	563	260	162	419	399	311	282	354	454	386	486.5	607	631	0.713582	7.36646e-13
YOR192C	THI72	382	322	343	325	264	288	227	321	255	340	355	408	493.5	386	362	0.71201	6.36643e-18
YBR076W	ECM8	394	318	287	214	193	242	254	341	358	342	273	394	331	391	376	0.711779	4.45923e-17
YPR026W	ATH1	1488	1774	1356	595	465	902	648	766	625	586	1315	1053	1378	1943	1899	0.711753	3.05253e-09
YDL221W	YDL221W	1249	1600	949	345	256	490	486	421	486	449	981	882	1264.5	2079	2133	0.711694	2.39881e-06
YDL022W	GPD1	556	550	491	242	234	457	432	557	449	511	469	579	584	760	824	0.711058	3.49454e-13
YOR328W	PDR10	648	804	689	183	167	290	319	300	325	366	361	462	498	702	763	0.710731	4.29546e-09
YPL004C	LSP1	1036	1314	964	234	357	842	702	766	717	770	911	849	1219.5	1688	1595	0.710017	8.9403e-10
YPR025C	CCL1	955	1183	985	525	403	667	517	548	480	526	886	724	912.5	1475	1357	0.709823	3.95753e-10
YMR110C	HFD1	735	889	556	260	227	459	399	332	405	486	629	609	733.5	885	1092	0.70974	1.00361e-09
YGR180C	RNR4	452	507	569	296	293	353	424	402	440	429	363	374	547.5	668	590	0.709552	1.81574e-15
YDL233W	MFG1	399	548	522	311	374	386	461	412	446	504	543	503	396	530	481	0.709215	1.9636e-20
YIL032C	YIL032C	354	415	292	227	268	281	264	217	257	323	278	414	362.5	448	409	0.709075	4.97984e-16
YNL115C	YNL115C	801	835	690	301	281	368	396	336	415	408	511	573	600.5	778	927	0.708953	1.08991e-10
YNL122C	MRP35	527	478	520	348	439	450	429	456	420	446	497	478	486.5	533	556	0.708824	1.92904e-24
YMR326C	YMR326C	313	276	223	185	199	217	273	153	242	259	275	313	364.5	347	355	0.708719	1.11572e-15
YDR196C	CAB5	560	682	651	436	284	493	425	483	439	494	646	470	583	606	607	0.708608	2.05785e-17
YBL039W-B	MIN6	714	740	680	307	346	428	356	439	384	414	478	490	658.5	713	659	0.708465	2.26644e-13
YFL046W	FMP32	472	565	664	477	433	503	456	426	449	522	616	559	698.5	590	531	0.707762	1.88067e-20
YGR256W	GND2	478	534	412	187	125	321	312	389	340	370	369	399	530.5	432	442	0.706645	2.24045e-13
YDR537C	YDR537C	374	287	275	241	247	285	294	254	336	365	456	522	522	428	325	0.706369	2.80468e-14
YIL113W	SDP1	581	580	552	350	308	410	377	292	382	445	512	374	561	578	548	0.70526	4.84784e-16
YPL109C	CQD1	705	809	683	441	371	548	597	665	554	629	698	730	737	722	481	0.70499	7.36444e-18
YHR096C	HXT5	746	817	707	262	235	468	408	474	419	392	566	645	1042	1123	1305	0.704852	1.71476e-08
YGL260W	YGL260W	285	223	147	139	120	184	175	143	238	281	281	284	245.5	282	302	0.704192	1.243e-13
YPL186C	UIP4	1424	1791	1307	251	278	944	816	813	640	710	1099	1091	1533	1966	2148	0.7036	3.02012e-08
YLR201C	COQ9	567	756	553	331	394	444	447	444	444	494	633	522	618	625	729	0.703538	3.02464e-16
tK(UUU)L	YNCL0047W	934	1093	900	263	433	838	637	669	622	607	883	783	1152	1369	1203	0.703442	2.26866e-11
YOR139C	YOR139C	403	422	336	315	360	303	341	232	308	358	420	490	421	453	390	0.703325	7.43225e-19
YHL046C	PAU13	149	100	72	63	68	83	93	45	112	102	141	122	170.5	172	143	0.703298	2.38137e-11
YLR352W	LUG1	697	897	839	445	403	501	472	518	469	473	633	636	651	740	759	0.702134	3.95759e-15
YDL160C	DHH1	602	531	452	205	261	336	309	317	275	281	348	494	509.5	570	597	0.701283	3.41578e-12
YMR158W-B	YMR158W-B	500	523	460	340	350	428	441	396	359	519	501	567	503	480	396	0.700368	1.35627e-20
YMR029C	FAR8	831	934	901	547	522	766	747	658	610	676	787	847	752.5	917	768	0.700277	1.38079e-19
YPL277C	YPL277C	755	676	554	416	194	299	268	154	256	256	448	574	988.5	1088	1071	0.700049	5.49437e-07
