# Supplementary material for: Dynamic metabolic regulation of histone modifications during the yeast metabolic cycle
Source: PLoS One. 2025 May 20;20(5):e0323242. doi: 10.1371/journal.pone.0323242 (PMC12091797; doi:10.1371/journal.pone.0323242)
Supplement: S3 File — These are the fluxes used for the heatmap in Fig 3C. (XLSX) [file pone.0323242.s008.xlsx]

## Sheet: Sheet1
		RC II		OX			RB							RC I
gene_id	gene_name	T1	T2	T3	T4	T5	T6	T7	T8	T9	T10	T11	T12	T13	T14	T15	Coef_correlation	pvalue
YOR281C	PLP2	577.718	558.559	589.336	620.995	658.092	622.111	621.051	622.759	630.541	644.631	615.968	537.017	544.584	522.019	545.478	0.949238	1.21774e-29
YEL053W-A	YEL053W-A	608.82	638.512	638.534	672.438	731.122	641.215	691.573	727.833	685.547	748.033	655.8	579.011	558.485	566.856	604.192	0.940953	7.7053e-27
YNL114C	YNL114C	321.127	322.032	371.606	390.725	420.128	357.984	420.858	420.298	373.842	393.113	371.288	282.507	261.473	288.232	312.513	0.930001	3.85481e-21
YOR283W	YOR283W	540.395	547.454	574.681	618.545	654.809	573.937	609.676	620.196	588.776	608.301	604.587	489.933	534.05	517.216	539.795	0.925945	1.22887e-28
YKR082W	NUP133	709.901	724.017	794.504	799.822	928.877	808.163	814.418	898.259	812.878	837.461	809.436	699.904	679.946	749.402	676.165	0.922666	2.79029e-26
YOR282W	YOR282W	524.067	518.583	538.044	562.202	606.396	578.09	559.628	566.377	579.608	612.958	574.714	506.476	506.308	493.196	511.385	0.922082	2.79972e-30
YEL026W	SNU13	403.547	393.101	424.992	469.114	598.191	512.474	493.656	515.121	476.725	507.693	469.444	399.581	362.4	366.695	344.711	0.92138	2.03379e-20
YKR081C	RPF2	628.258	659.61	676.218	715.308	862.412	732.58	737.071	797.029	704.902	747.101	728.35	599.372	585.654	645.319	566.312	0.912609	5.51355e-24
YBL072C	RPS8A	671.801	668.494	643.245	716.532	763.944	691.05	755.27	750.898	790.468	783.431	689.941	594.282	607.926	566.856	619.344	0.911447	2.26942e-25
YNL113W	RPC19	306.354	307.596	347.007	382.151	413.564	350.509	391.285	390.826	344.302	373.551	364.175	291.415	249.41	273.82	318.195	0.910519	7.44832e-22
YCL059C	KRR1	394.217	391.991	431.272	505.86	591.626	536.561	586.927	576.628	553.124	561.723	465.177	444.121	358.619	390.714	397.744	0.904846	2.50235e-19
YDR060W	MAK21	470.416	481.938	479.424	504.635	600.652	539.883	584.652	548.438	543.956	558.929	507.853	461.937	413.854	485.19	450.777	0.904437	1.77626e-25
YLR293C	GSP1	533.398	521.914	527.053	616.095	703.223	588.888	661.999	644.542	645.82	666.057	647.264	554.833	491.465	498	560.63	0.899629	4.3974e-24
YKR044W	UIP5	836.641	839.504	857.834	894.134	955.136	935.244	934.988	911.073	958.544	908.259	874.874	758.441	765.104	784.631	734.879	0.898581	1.27754e-27
YEL054C	RPL12A	610.375	636.291	646.385	668.764	735.225	643.707	709.772	738.084	697.771	775.048	660.067	632.459	574.489	566.856	615.556	0.898486	6.26943e-27
YHR039C-A	VMA10	706.013	728.459	827.478	910.057	966.623	902.02	975.937	918.761	851.586	923.164	846.422	711.357	723.061	622.901	679.953	0.893802	6.82717e-22
YKL056C	TMA19	862.3	900.579	1128.95	1251.79	1242.33	1209.34	1255.75	1254.49	1240.71	1279.95	1093.95	996.409	893.835	835.872	816.322	0.891649	6.672e-20
YNL247W	CRS1	494.52	520.804	501.93	594.048	700.761	621.281	614.226	612.508	610.168	586.875	587.517	492.478	462.868	528.425	484.869	0.889174	1.27859e-23
YHL007C	STE20	943.943	953.881	1039.45	1054.59	1159.46	1064.82	1062.38	1091.75	1082.82	1018.18	1027.09	866.608	942.078	875.904	903.447	0.889076	1.17997e-27
YCL058W-A	ADF1	509.294	515.251	582.008	603.847	723.737	645.368	734.796	736.803	685.547	748.033	634.461	570.103	519.725	478.785	507.597	0.887539	1.36293e-20
tF(GAA)M	YNCM0019W	531.065	515.251	567.877	597.723	666.297	596.363	634.7	662.482	617.298	623.205	581.826	534.472	518.342	445.158	534.113	0.884963	5.44521e-25
YDR109C	YDR109C	717.676	698.476	769.382	759.402	847.642	764.142	773.47	738.084	751.759	762.006	735.463	642.639	666.622	637.312	674.271	0.884681	7.8316e-29
YER110C	KAP123	394.217	357.567	364.279	399.298	490.697	430.245	418.584	443.363	442.091	412.676	382.668	357.587	346.321	336.27	337.135	0.883711	3.56376e-24
YDR526C	YDR526C	395.772	429.746	497.219	543.83	623.628	546.528	568.728	556.126	552.105	528.187	547.685	447.938	436.07	392.315	418.578	0.883326	2.02237e-21
YPR010C	RPA135	502.296	521.914	523.912	568.327	696.658	622.942	652.899	665.045	608.13	594.327	600.32	479.752	422.771	538.032	464.035	0.87922	8.22036e-22
YJR055W	HIT1	251.148	240.969	243.376	273.14	314.276	268.28	313.938	294.721	298.463	277.601	260.328	239.24	206.765	261.01	236.752	0.878262	3.93411e-24
YML080W	DUS1	611.93	657.39	702.911	764.301	895.234	849.693	809.868	820.094	793.524	820.693	782.407	675.725	628.727	586.071	619.344	0.878113	2.76234e-22
YMR093W	UTP15	537.285	514.141	577.821	601.397	667.118	627.925	636.975	609.945	638.69	574.765	554.798	505.203	500.292	544.438	511.385	0.877462	2.07768e-26
YGR239C	PEX21	437.759	493.042	507.164	600.172	636.757	509.151	514.13	531.78	499.136	549.613	541.995	445.393	401.001	408.328	403.426	0.877368	7.80953e-22
YML019W	OST6	475.081	445.293	468.956	515.658	538.289	500.015	559.628	490.775	515.434	525.393	482.247	459.391	424.52	433.949	388.274	0.876743	2.68689e-26
YAL025C	MAK16	410.545	453.066	511.351	591.599	695.017	652.843	630.15	609.945	584.702	557.065	529.192	408.489	428.052	424.341	426.154	0.873585	1.27927e-18
YLR007W	NSE1	679.576	632.96	666.274	709.183	796.767	731.749	732.521	757.305	712.032	734.059	746.843	666.817	652.72	632.508	636.39	0.873465	1.12593e-29
YDR527W	RBA50	406.657	425.304	473.144	509.534	592.447	487.556	564.178	547.156	527.658	473.226	487.938	431.395	414.047	371.499	412.896	0.873109	3.34899e-22
YKR043C	SHB17	1144.55	1225.94	1263.98	1333.85	1371.98	1339.74	1339.92	1282.68	1386.37	1345.15	1237.63	1033.31	1115.43	1008.81	1079.59	0.872851	1.74544e-25
YLL008W	DRS1	494.52	445.293	502.453	524.232	693.376	626.264	632.425	682.984	614.242	629.726	571.869	463.209	476.812	454.765	488.657	0.872323	1.30423e-20
YHL006W-A	YHL006W-A	958.716	972.759	1081.32	1123.18	1239.87	1131.26	1110.16	1145.57	1125.6	1050.79	1049.85	892.059	965.85	866.296	939.434	0.872239	1.30804e-25
YHR072W	ERG7	576.163	577.437	584.102	617.32	643.322	595.533	582.377	618.915	629.522	599.917	581.826	562.468	496.921	522.019	536.007	0.871148	2.5069e-30
YNL163C	RIA1	501.518	563.001	520.249	594.048	755.739	697.695	691.573	693.236	684.529	665.125	588.939	506.476	492.128	480.386	503.809	0.870546	1.72834e-20
YDL153C	SAS10	273.697	268.73	262.741	323.358	375.818	333.897	318.487	352.384	351.432	290.643	295.892	234.15	239.835	257.807	244.328	0.869966	8.84651e-21
YML099C	ARG81	964.159	969.427	1086.56	1075.41	1112.68	1103.02	1085.13	1095.59	1059.39	1140.21	1034.2	886.969	982.033	967.177	950.798	0.869797	9.71333e-30
YML125C	PGA3	528.732	538.571	535.427	557.303	610.499	545.697	536.879	572.784	558.217	634.384	544.84	500.113	507.69	514.013	520.855	0.869639	1.05783e-30
YDL063C	SYO1	273.697	246.521	248.086	298.861	434.078	354.662	395.834	394.67	361.619	344.673	335.724	276.144	227.523	219.376	210.236	0.868492	4.59541e-16
YDR110W	FOB1	586.271	572.995	596.663	598.948	724.557	606.33	643.8	611.226	625.447	640.905	614.545	556.105	521.845	581.267	594.722	0.868153	2.91665e-29
YOL097C	WRS1	518.624	475.275	510.828	576.9	576.856	541.544	568.728	535.624	542.937	561.723	506.431	509.021	496.069	504.405	492.445	0.865999	1.15692e-31
YPL044C	YPL044C	343.676	365.34	410.86	432.369	484.132	460.977	429.958	452.333	414.588	412.676	371.288	339.771	327.285	339.473	339.029	0.865845	1.01328e-22
YOL093W	TRM10	594.824	612.971	682.499	655.29	776.253	691.05	730.246	753.461	754.815	704.25	718.392	632.459	574.005	594.077	640.178	0.864692	2.74153e-26
YKL216W	URA1	367.78	380.886	372.653	423.795	469.362	448.518	495.93	498.463	444.129	488.131	445.261	361.405	342.822	360.29	384.486	0.864171	1.02057e-22
YLR065C	SND2	594.824	609.64	594.046	638.143	715.531	612.975	634.7	625.322	627.485	612.027	638.729	538.29	525.711	586.071	551.16	0.8629	5.24574e-29
YKL144C	RPC25	377.11	375.334	373.7	401.748	482.491	423.601	468.632	472.835	483.856	455.527	409.697	399.581	332.744	369.897	382.592	0.862785	4.14865e-24
YLL010C	PSR1	722.342	788.423	871.966	879.436	974.008	874.611	887.215	893.133	886.22	930.616	863.493	792.8	788.496	664.534	727.303	0.862299	1.3343e-25
YOR294W	RRS1	545.838	531.908	546.418	568.327	696.658	680.253	730.246	679.14	653.969	657.673	588.939	498.841	474.653	477.183	448.883	0.86215	1.41803e-20
YHR040W	BCD1	723.119	768.435	857.311	943.128	1010.93	983.418	1046.46	966.173	897.425	965.083	899.057	735.535	763.722	653.325	729.197	0.861959	1.55352e-21
YER127W	LCP5	584.716	607.419	644.815	705.509	838.616	815.639	782.569	791.903	696.752	723.812	684.251	584.102	507.191	581.267	560.63	0.861755	6.89385e-21
YIL053W	GPP1	601.822	678.488	771.475	829.218	846.821	746.7	805.318	805.998	778.244	790.884	708.434	712.629	561.96	570.058	518.961	0.859653	3.46497e-21
YKL009W	MRT4	657.028	620.745	634.347	694.485	790.202	706.001	800.768	744.491	754.815	768.527	752.533	580.284	574.268	690.155	661.013	0.859297	2.79438e-25
YML130C	ERO1	545.838	596.315	612.365	640.592	760.662	670.286	607.401	639.417	629.522	663.262	615.968	538.29	544.053	552.444	571.994	0.859271	3.53299e-26
YBR105C	VID24	407.435	446.403	539.091	843.916	893.593	776.601	787.119	799.591	706.939	735.923	641.574	587.919	490.778	424.341	378.804	0.857166	3.54836e-14
YDL150W	RPC53	393.439	411.979	396.729	448.292	547.316	451.01	441.333	475.398	497.098	427.58	402.584	337.226	372.079	376.302	390.168	0.856729	5.10179e-23
YBR114W	RAD16	244.15	194.33	213.019	303.761	370.895	323.099	323.037	354.947	319.854	291.574	271.709	239.24	213.504	240.193	193.19	0.856561	5.08823e-17
YJL148W	RPA34	383.331	404.206	372.129	437.269	507.108	363.798	391.285	420.298	413.569	433.17	399.739	332.136	324.534	374.701	363.652	0.856168	3.37535e-24
YMR049C	ERB1	385.664	410.868	467.91	600.172	679.426	672.777	666.549	644.542	621.373	648.357	541.995	478.48	447.954	395.518	399.638	0.855946	5.20204e-17
YBR191W-A	YBR191W-A	590.158	600.756	623.88	654.065	791.023	767.464	768.92	817.531	773.151	805.789	742.576	607.008	590.732	624.502	575.782	0.855797	2.19535e-22
YNL248C	RPA49	510.071	523.024	534.38	623.444	750.815	716.799	677.923	674.015	667.212	666.988	641.574	517.929	490.318	584.47	524.643	0.855506	7.50156e-22
YBR191W	RPL21A	620.483	619.634	621.263	622.22	762.303	666.133	750.72	729.115	665.175	763.869	726.927	590.464	570.694	613.293	581.464	0.854976	2.16515e-25
YAL040C	CLN3	639.921	697.366	742.689	847.59	895.234	882.086	848.542	797.029	766.02	850.503	783.83	670.635	626.714	594.077	674.271	0.854902	1.28176e-22
YIL079C	AIR1	483.634	471.944	495.649	548.729	664.656	604.669	636.975	615.07	651.932	617.616	623.081	497.568	491.704	528.425	465.929	0.854554	9.08657e-23
YLR432W	IMD3	300.911	350.904	361.662	400.523	517.775	473.436	439.058	462.584	479.781	441.554	365.598	356.315	327.374	321.859	306.831	0.854516	4.65512e-19
YJL069C	UTP18	481.302	475.275	527.576	521.783	610.499	598.024	621.051	597.131	583.683	601.78	499.318	413.58	440.642	443.556	513.279	0.85437	1.2814e-22
YER126C	NSA2	485.967	477.496	531.24	541.38	672.041	620.45	655.174	631.729	562.291	544.024	539.15	454.301	409.104	472.38	426.154	0.854203	8.77071e-21
YHR066W	SSF1	316.462	347.573	336.539	363.778	521.878	411.972	459.532	467.71	412.551	397.771	391.204	304.14	289.803	363.492	304.937	0.85406	4.29871e-19
YCL018W	LEU2	808.649	827.289	958.848	1003.15	1124.17	1052.36	1032.81	1103.28	1019.66	1086.18	1015.71	932.781	832.459	757.409	890.189	0.853995	1.25089e-23
YLR409C	UTP21	543.506	520.804	515.538	589.149	617.884	563.97	614.226	638.136	629.522	575.696	580.404	449.211	451.91	558.849	498.127	0.853912	5.35491e-25
YGL120C	PRP43	460.308	533.019	515.015	608.746	767.227	751.683	757.545	674.015	699.808	758.28	566.178	495.023	493.821	427.544	441.306	0.852911	4.76596e-17
YGR210C	YGR210C	972.712	989.416	1032.65	1015.39	1185.71	1115.48	1071.48	1168.63	1123.56	1142.08	1042.74	1010.41	988.212	936.753	954.586	0.851445	4.00125e-29
YKR059W	TIF1	908.953	911.684	972.98	977.424	1165.2	1077.27	1148.83	1035.37	1071.61	1085.25	967.34	855.155	936.758	936.753	929.963	0.851403	1.04636e-26
YOR133W	EFT1	948.608	937.224	1079.23	1053.36	1156.17	1098.87	1105.61	1093.03	994.197	1081.53	946.001	855.155	869.353	816.656	912.917	0.851131	4.33137e-25
YKL023C-A	MIN9	765.884	740.674	721.753	834.117	923.954	838.065	946.363	836.752	859.736	910.122	788.097	740.626	742.319	770.219	763.29	0.850809	3.61494e-27
YIL103W	DPH1	323.46	304.265	287.34	318.459	398.794	348.017	379.91	384.419	355.507	345.604	342.837	285.052	278.229	305.846	289.785	0.850306	6.44066e-24
YLR449W	FPR4	440.092	404.206	439.123	529.132	552.239	512.474	482.281	529.217	516.453	488.131	384.091	391.946	375.799	334.669	401.532	0.85009	5.09401e-21
YLR017W	MEU1	912.063	883.922	963.559	998.246	1142.22	1108.84	1053.28	1116.1	1012.53	1008.87	946.001	903.512	853.349	839.074	812.534	0.849638	5.46858e-25
YML006C	GIS4	381.776	362.008	373.176	411.547	424.231	364.629	416.309	419.017	418.663	462.979	378.401	380.493	358.751	384.309	352.288	0.84925	1.3116e-28
YGL119W	COQ8	432.316	454.176	464.246	500.96	567.83	526.594	511.855	545.875	511.359	527.256	399.739	449.211	400.352	405.126	392.062	0.846753	2.82039e-23
YJL138C	TIF2	815.647	900.579	937.913	956.601	1092.99	1031.59	1010.06	978.987	984.01	1034.02	971.608	851.338	909.557	880.708	848.521	0.846256	4.79962e-28
YCL037C	SRO9	966.491	1109.34	1202.75	1184.42	1521.32	1489.25	1374.05	1367.25	1340.54	1388.94	1187.84	1042.22	1003.7	888.714	882.613	0.846012	3.5273e-19
YLR009W	RLP24	682.687	758.441	854.171	928.43	1051.14	946.041	962.287	949.515	895.388	905.464	901.902	752.078	789.386	624.502	708.363	0.84571	1.34835e-21
YJL123C	MTC1	433.094	475.275	467.386	483.812	535.007	481.742	498.205	501.026	513.397	464.842	436.725	379.221	399.779	417.936	426.154	0.845602	2.22318e-26
YDL062W	YDL062W	251.925	245.411	231.338	286.613	412.743	323.93	379.91	363.917	348.376	299.027	304.428	265.963	211.886	201.762	202.66	0.845537	4.05233e-16
YER002W	NOP16	297.023	282.056	295.191	379.701	388.126	331.405	398.109	360.072	333.097	329.768	284.512	231.605	239.393	291.434	295.467	0.844984	2.45363e-20
YNL112W	DBP2	383.331	440.851	515.015	578.125	599.832	595.533	609.676	538.187	536.825	542.161	523.502	444.121	392.174	422.74	384.486	0.84496	4.6133e-20
YBR034C	HMT1	630.591	611.861	657.376	730.006	862.412	803.18	718.872	730.396	766.02	708.908	684.251	631.186	611.312	587.672	532.219	0.844293	6.6939e-23
YKR056W	TRM2	277.584	264.288	301.995	342.956	383.203	332.236	341.237	326.756	291.332	303.685	328.611	265.963	231.817	257.807	272.739	0.84416	2.67381e-22
YMR269W	TMA23	413.655	420.863	455.872	438.493	518.596	462.638	550.528	504.87	506.266	459.253	435.303	390.674	385.774	408.328	390.168	0.844037	2.63533e-24
YHR019C	DED81	983.597	964.986	1045.73	1063.16	1191.46	1103.02	1112.43	1177.6	1017.63	1128.1	1075.45	1004.04	991.227	947.962	909.129	0.84363	1.53895e-28
YLR029C	RPL15A	769.772	812.853	854.171	797.372	920.672	836.403	878.115	863.661	806.766	902.67	850.69	757.169	765.5	746.2	744.35	0.842139	3.57168e-30
YOL077C	BRX1	650.807	608.53	674.648	671.213	775.432	688.559	737.071	741.929	773.151	680.961	688.518	622.278	622.124	654.926	655.331	0.841834	5.61051e-29
YGL123C-A	YGL123C-A	1107.23	1138.22	1247.24	1339.98	1353.93	1279.94	1535.56	1326.25	1339.52	1381.49	1251.85	1124.94	1101.29	938.354	1058.76	0.83959	3.23653e-23
YDL229W	SSB1	689.685	719.575	768.858	840.241	917.39	902.02	900.865	940.545	899.463	897.08	881.986	753.351	738.759	664.534	742.456	0.83915	3.72512e-24
YER036C	ARB1	311.797	363.119	373.7	402.973	465.259	387.055	386.735	384.419	350.414	399.634	351.372	334.681	279.626	339.473	323.877	0.838746	1.96147e-23
YDL055C	PSA1	446.312	423.083	512.921	503.41	525.16	470.114	534.604	498.463	574.515	552.408	509.276	440.303	470.815	433.949	420.472	0.837786	6.21605e-26
YMR141W-A	YMR141W-A	731.672	768.435	789.794	747.153	930.519	808.163	846.267	872.631	829.176	893.354	780.985	780.075	731.949	723.782	746.244	0.837468	1.37713e-28
YOR310C	NOP58	227.044	212.097	195.224	229.045	285.556	235.057	284.364	290.877	255.68	256.176	224.764	203.608	181.318	225.781	170.462	0.837402	2.58619e-20
YGR081C	SLX9	797.764	762.883	778.803	794.922	905.081	778.262	866.741	866.224	803.71	784.363	809.436	697.359	727.755	722.18	744.35	0.837236	9.76399e-30
YOR293C-A	YOR293C-A	541.173	504.147	527.053	548.729	709.787	675.269	700.672	693.236	707.958	643.699	606.01	537.017	484.933	517.216	477.293	0.837221	3.81157e-21
YLR016C	PML1	943.943	930.562	1002.29	1011.72	1170.12	1141.23	1103.33	1166.07	1050.22	1049.85	1001.48	939.144	898.613	855.087	854.203	0.8369	2.4932e-25
YMR120C	ADE17	653.14	638.512	720.706	802.271	831.23	812.316	866.741	825.219	732.405	745.238	745.421	663	610.428	589.274	621.238	0.836265	3.30149e-23
YPL211W	NIP7	441.647	441.961	450.114	467.89	632.654	612.975	609.676	617.633	573.497	558.929	520.656	431.395	377.332	453.164	354.182	0.83541	9.48928e-19
YGR245C	SDA1	374	356.456	408.767	471.564	651.527	544.036	536.879	538.187	511.359	496.515	519.234	405.944	395.367	417.936	403.426	0.835256	3.15377e-19
YLR015W	BRE2	581.605	597.425	631.207	687.136	691.735	622.111	737.071	665.045	709.995	621.342	633.039	517.929	571.46	538.032	564.418	0.834776	1.66747e-25
YOR338W	YOR338W	262.811	270.951	365.325	564.652	624.449	560.648	580.102	549.719	495.061	462.048	432.458	360.132	343.175	285.029	287.891	0.834241	1.86308e-13
YNR013C	PHO91	550.504	580.768	603.991	647.941	721.275	690.22	700.672	665.045	675.361	707.045	667.18	571.376	612.37	514.013	577.676	0.834039	9.64117e-26
YDR385W	EFT2	890.292	896.137	1022.18	1025.19	1167.66	1041.56	1062.38	1007.18	965.674	1042.4	967.34	885.696	939.612	792.637	850.415	0.833094	6.46534e-26
YMR290C	HAS1	300.911	298.712	298.855	423.795	599.832	490.878	459.532	451.052	443.11	410.812	386.936	355.042	299.086	289.833	268.951	0.833071	1.91309e-15
YHR065C	RRP3	401.992	431.967	455.348	494.836	631.834	578.09	602.851	571.503	574.515	570.107	524.924	450.484	401.778	520.418	405.32	0.832833	1.16657e-20
YKL098W	MTC2	746.445	737.342	748.446	765.526	897.696	847.201	814.418	863.661	860.754	836.53	847.845	749.533	712.813	651.724	695.105	0.832707	8.37489e-27
YDL131W	LYS21	615.818	646.285	665.227	743.479	729.481	699.356	691.573	752.18	693.697	709.839	708.434	665.545	575.166	573.261	581.464	0.832682	3.43786e-27
YJR016C	ILV3	1382.48	1446.92	1503.7	1533.5	1705.13	1584.76	1606.09	1560.74	1502.5	1610.65	1553.43	1282.73	1456.76	1231.39	1339.07	0.832554	2.38934e-27
YKL166C	TPK3	353.784	344.241	378.41	395.624	419.308	422.77	448.157	433.112	423.756	404.292	404.007	367.768	328.611	347.479	356.076	0.832371	2.35858e-26
YER010C	YER010C	536.508	529.687	549.558	581.8	558.804	544.036	577.827	565.096	550.068	589.67	553.375	506.476	529.182	528.425	488.657	0.832193	4.15963e-34
YDR091C	RLI1	420.653	406.427	398.299	460.54	516.955	490.048	511.855	493.338	464.502	450.869	490.783	393.219	371.609	389.113	397.744	0.832084	1.53251e-24
YAL055W	PEX22	360.782	378.665	448.544	442.168	429.975	457.655	450.432	497.182	513.397	512.351	404.007	358.86	250.896	304.244	337.135	0.831397	1.97754e-18
YIL018W	RPL2B	501.518	504.147	540.137	526.682	672.041	592.21	584.652	574.066	507.285	578.491	534.882	473.389	471.285	488.392	471.611	0.831251	3.53265e-25
YHR179W	OYE2	414.433	424.194	485.705	624.669	628.551	574.768	580.102	592.005	565.347	585.943	559.066	515.384	442.292	473.981	492.445	0.831072	2.35375e-22
YBR082C	UBC4	513.959	503.036	546.418	573.226	617.884	529.916	555.078	581.754	599.981	611.095	617.39	531.927	527.169	472.38	509.491	0.82959	3.89579e-28
YDR158W	HOM2	633.701	664.052	640.628	745.929	840.257	792.382	752.995	794.466	802.691	771.321	776.717	707.539	615.813	570.058	577.676	0.829055	2.69155e-23
YJL122W	ALB1	412.878	437.519	466.863	494.836	561.265	540.714	536.879	547.156	551.086	465.774	487.938	416.125	407.633	411.531	431.836	0.828978	1.15828e-23
YFL002C	SPB4	641.477	664.052	666.274	673.663	804.152	778.262	812.143	784.215	813.897	759.211	752.533	645.184	628.802	595.679	628.814	0.82887	9.3392e-25
YOR004W	UTP23	290.803	303.154	303.042	341.731	451.31	412.803	468.632	381.856	399.308	364.235	362.752	290.142	262.987	294.637	242.434	0.828473	7.60014e-18
YDL208W	NHP2	906.62	877.26	926.922	929.655	1044.58	952.686	1041.91	917.48	954.469	929.684	893.367	743.171	814.923	807.049	854.203	0.828469	3.44261e-27
YGL029W	CGR1	245.705	275.393	270.592	286.613	326.584	333.066	291.189	298.565	316.798	312.068	266.018	211.244	224.006	204.965	246.222	0.828339	4.07868e-21
YNL209W	SSB2	852.192	825.068	913.314	962.726	1070.83	1072.29	1003.24	999.489	1050.22	1047.99	941.734	861.518	859.852	859.891	937.54	0.828283	5.93271e-27
YEL046C	GLY1	893.402	1019.4	1204.84	1210.14	1351.47	1382.93	1355.85	1389.03	1287.57	1495.13	1290.26	1057.49	1006.34	813.454	801.17	0.827932	2.80314e-18
YGR085C	RPL11B	560.612	574.105	614.982	625.894	703.223	609.653	652.899	643.261	619.336	611.095	621.658	509.021	544.391	594.077	604.192	0.827916	5.15994e-29
YGL111W	NSA1	751.111	767.325	790.841	819.419	919.851	911.987	884.94	880.319	857.698	868.202	763.914	724.082	771.754	715.775	748.138	0.827661	1.10024e-27
YKL099C	UTP11	660.138	650.727	666.274	698.16	833.692	810.655	709.772	773.964	787.412	755.485	753.956	651.547	627.715	595.679	625.026	0.826695	3.19445e-25
YLL044W	YLL044W	901.955	998.299	1004.91	1003.15	1146.33	1106.34	1035.08	1143.01	1072.63	1047.06	964.495	844.975	887.698	896.721	935.645	0.826607	1.43339e-26
YPL043W	NOP4	329.68	342.02	374.223	416.446	458.695	435.229	402.659	419.017	386.066	371.687	338.569	321.956	303.719	312.251	333.347	0.825694	1.15119e-22
YDR324C	UTP4	479.747	550.786	564.737	629.569	672.041	691.881	639.25	649.668	636.652	644.631	623.081	556.105	479.171	493.196	515.173	0.825532	2.21893e-23
YDR299W	BFR2	192.054	209.876	209.356	252.317	280.633	246.685	247.965	260.124	256.698	266.423	194.891	218.879	186.51	230.585	210.236	0.825198	8.47541e-23
YML015C	TAF11	721.564	835.062	881.91	869.638	979.752	922.785	955.462	967.454	826.12	898.943	859.225	731.718	730.548	669.338	710.257	0.824143	1.70739e-23
YJL025W	RRN7	641.477	657.39	780.373	725.106	827.948	844.709	818.968	867.506	773.151	838.393	756.801	609.553	686.835	654.926	598.51	0.823545	2.6934e-23
YOL010W	RCL1	293.913	293.16	277.919	340.506	390.588	391.208	398.109	378.012	341.246	377.277	354.217	304.14	255.928	240.193	231.07	0.823445	3.96783e-19
YMR290W-A	YMR290W-A	321.127	322.032	311.416	447.067	613.781	520.779	482.281	499.745	463.483	425.717	413.965	372.858	318.401	315.453	293.573	0.822767	6.28667e-16
YNL193W	YNL193W	191.277	161.016	213.019	269.465	281.453	241.701	275.264	276.782	275.034	284.122	209.116	240.512	209.605	185.749	196.978	0.822628	3.41914e-19
YLL009C	COX17	445.535	384.218	433.889	420.121	573.574	475.928	489.106	543.312	474.688	522.598	487.938	403.399	419.517	435.55	426.154	0.822609	4.71691e-24
YNR026C	SEC12	981.265	1013.85	1114.29	1107.26	1261.21	1253.36	1228.45	1175.04	1138.84	1196.11	1034.2	986.228	1032.44	943.158	962.162	0.822603	8.08637e-26
YGR145W	ENP2	224.711	240.969	253.32	263.341	397.153	294.029	377.635	354.947	336.153	306.479	334.301	240.512	232.01	264.212	242.434	0.822409	5.14402e-18
YER102W	RPS8B	661.693	677.378	717.043	730.006	832.051	818.961	803.043	814.968	871.959	838.393	822.239	713.902	673.795	637.312	672.377	0.822274	2.51237e-25
YHL011C	PRS3	387.996	447.513	407.197	562.202	633.475	552.342	589.202	620.196	572.478	532.845	522.079	489.933	412.608	451.563	405.32	0.821691	4.82487e-20
YKL029C	MAE1	328.125	378.665	418.711	579.35	684.35	620.45	573.277	633.01	637.671	627.863	550.53	530.654	415.006	389.113	342.817	0.820403	8.03452e-16
YLR052W	IES3	604.154	592.983	617.599	600.172	663.015	617.128	632.425	693.236	629.522	635.315	618.813	539.562	552.278	502.804	564.418	0.820082	1.90978e-28
YLR008C	PAM18	667.913	737.342	817.533	862.289	974.829	874.611	855.366	872.631	826.12	844.914	847.845	706.267	764.188	600.483	712.151	0.818551	1.67706e-23
YOL092W	YPQ1	499.185	526.356	522.865	531.581	618.705	595.533	611.951	557.408	537.844	571.039	523.502	469.572	475.828	496.399	433.73	0.818089	6.88078e-26
YOL076W	MDM20	765.884	745.116	803.402	824.318	870.618	732.58	832.617	823.938	884.183	775.979	796.633	732.99	752.675	742.997	729.197	0.818006	4.15847e-31
YOL094C	RFC4	623.593	645.175	720.183	678.562	827.128	720.951	771.195	758.587	811.859	729.402	761.069	684.633	618.71	616.495	672.377	0.817912	2.50106e-26
YER049W	TPA1	282.25	323.142	312.463	327.033	398.794	354.662	361.711	366.479	354.488	372.619	334.301	319.411	321.401	310.65	299.255	0.817402	1.0596e-26
YML035C	AMD1	688.907	686.261	747.923	771.65	817.281	800.688	748.446	756.024	771.113	763.869	719.815	688.451	723.653	661.331	668.589	0.817387	5.56169e-31
YIR012W	SQT1	1390.25	1478.02	1701.01	1746.62	1953.76	1898.73	1908.65	1810.61	1710.3	1750.38	1635.94	1408.72	1566.25	1305.05	1433.77	0.816656	3.87241e-23
YJR094W-A	RPL43B	396.549	398.653	411.907	415.221	493.979	479.25	443.608	495.9	503.21	498.378	445.261	422.487	398.763	376.302	375.016	0.816227	3.83093e-25
YLR014C	PPR1	583.938	610.75	633.301	679.787	678.606	625.434	746.171	662.482	706.939	628.795	647.264	519.201	566.283	515.614	541.689	0.816088	7.83399e-25
YPL131W	RPL5	926.836	925.009	1051.49	1097.46	1074.94	1044.88	1041.91	1043.06	1080.78	1115.99	1014.28	950.597	989.359	856.688	952.692	0.816039	1.67122e-29
YDR184C	ATC1	212.27	207.655	223.487	241.294	376.638	349.678	370.81	325.475	328.003	326.973	295.892	209.971	225.021	228.984	210.236	0.815927	6.32663e-16
YBR247C	ENP1	311.797	307.596	319.791	369.902	393.05	369.612	357.161	372.886	362.637	347.467	280.244	319.411	278.596	262.611	284.103	0.815841	3.64505e-23
YGR286C	BIO2	1351.38	1450.25	1684.27	1620.47	1634.56	1587.26	1690.26	1623.53	1588.07	1679.58	1542.05	1389.63	1416.97	1423.54	1483.02	0.815344	2.55209e-29
YLL035W	GRC3	433.871	451.955	448.021	453.191	554.701	471.775	545.978	490.775	526.639	484.405	446.683	428.85	440.67	413.132	431.836	0.815234	1.20344e-26
YPL212C	PUS1	457.198	489.711	535.427	551.179	751.636	688.559	698.397	648.387	610.168	595.259	654.377	487.388	465.975	480.386	441.306	0.815074	3.55868e-19
YGR129W	SYF2	415.21	424.194	469.48	508.309	563.727	509.151	575.552	467.71	514.415	462.979	480.825	407.217	403.734	413.132	433.73	0.814588	6.78108e-24
YGR128C	UTP8	402.77	387.549	456.395	474.014	580.959	543.205	609.676	481.805	513.397	481.61	490.783	403.399	375.667	393.917	405.32	0.81456	1.35944e-20
YPL217C	BMS1	587.826	622.965	644.292	699.385	855.847	833.081	848.542	735.522	821.027	804.857	731.195	636.276	610.146	590.875	664.801	0.814509	5.3996e-22
YNL166C	BNI5	1064.46	1057.15	1173.96	1234.64	1193.92	1158.67	1157.93	1158.38	1155.14	1238.96	1113.86	974.775	1121.31	986.393	977.314	0.814113	8.88168e-29
YLR051C	FCF2	587.826	599.646	601.897	606.297	662.194	649.521	664.274	707.331	653.969	660.467	638.729	565.013	550.585	491.595	556.842	0.813291	8.27765e-27
YPL093W	NOG1	1055.91	1159.32	1221.59	1233.42	1508.2	1357.18	1330.82	1341.62	1213.2	1268.77	1165.08	1065.13	1126.34	960.772	1072.01	0.813281	6.98135e-24
YNL178W	RPS3	608.042	679.599	695.06	701.834	768.868	739.224	757.545	767.557	697.771	708.908	721.237	570.103	603.807	549.241	632.602	0.813274	2.59427e-25
YML098W	TAF13	968.824	1013.85	1120.58	1086.43	1165.2	1143.72	1078.31	1095.59	1072.63	1119.72	1010.02	907.33	983.825	933.55	994.36	0.813258	3.0563e-29
YPL094C	SEC62	1102.56	1171.53	1248.81	1230.97	1463.06	1309.01	1292.15	1296.77	1230.52	1255.73	1206.33	1095.67	1181.41	1024.82	1085.27	0.813192	4.8377e-27
YBR291C	CTP1	375.555	455.287	418.188	483.812	516.955	477.589	498.205	568.94	531.732	503.967	440.993	442.848	386.935	389.113	350.394	0.812576	5.78769e-22
YNR027W	BUD17	971.157	1029.39	1095.98	1099.91	1242.33	1217.64	1239.83	1205.79	1098.1	1184.93	1002.9	973.503	1014.51	915.936	948.904	0.812227	2.32438e-25
YKL120W	OAC1	407.435	386.438	387.308	410.322	409.461	400.344	439.058	416.454	427.83	438.759	376.978	372.858	335.891	371.499	376.91	0.812098	6.67285e-30
YMR217W	GUA1	519.402	513.03	599.28	797.372	955.956	907.834	939.538	839.315	866.866	809.515	738.308	710.084	581.745	530.026	539.795	0.812076	2.27847e-16
YPL181W	CTI6	688.129	704.029	798.168	771.65	801.69	811.486	775.744	847.003	769.076	836.53	758.224	682.088	727.505	690.155	664.801	0.810362	8.01812e-29
YKL143W	LTV1	381.776	378.665	389.925	420.121	539.11	467.622	511.855	497.182	521.546	460.184	438.148	423.76	351.015	374.701	424.26	0.809507	2.43555e-22
YPR048W	TAH18	545.838	578.547	594.046	630.794	736.866	632.909	718.872	685.547	637.671	602.711	652.954	538.29	587.553	531.627	539.795	0.808888	3.37613e-25
YNL123W	NMA111	469.639	441.961	463.723	458.091	525.16	510.812	495.93	518.966	507.285	501.173	483.67	464.482	449.836	446.759	414.79	0.808574	1.54844e-30
YFL001W	DEG1	646.919	664.052	672.031	689.586	804.972	779.923	821.243	782.933	844.456	796.473	779.562	692.269	638.805	611.692	655.331	0.808028	4.7442e-25
YDL209C	CWC2	834.308	836.173	864.638	863.513	934.621	878.763	944.088	848.285	888.258	863.545	857.803	696.086	750.611	752.605	812.534	0.807546	1.32658e-28
YEL019C	MMS21	616.595	625.186	661.04	608.746	699.12	662.81	684.748	682.984	712.032	680.03	699.899	545.925	559.619	592.476	615.556	0.807454	2.55881e-28
YNL061W	NOP2	290.803	326.474	297.808	379.701	488.235	426.923	436.783	427.986	438.017	348.399	332.879	300.322	285.57	304.244	308.725	0.807216	1.6605e-18
YOR108W	LEU9	359.227	368.671	369.513	395.624	511.211	470.114	500.48	509.996	467.558	504.899	446.683	421.215	363.534	334.669	280.315	0.806766	2.48806e-19
YIR011C	STS1	1265.07	1285.91	1507.36	1550.65	1655.08	1614.67	1624.29	1512.05	1448.51	1499.79	1388.42	1149.11	1366.09	1157.73	1261.42	0.805785	5.86957e-24
YER131W	RPS26B	418.32	425.304	460.059	493.611	622.807	562.309	664.274	529.217	579.608	571.039	594.629	482.297	387.937	449.962	401.532	0.804628	1.24886e-19
YBR106W	SND3	822.645	868.376	931.109	922.306	1020.78	948.533	955.462	982.831	888.258	949.247	965.917	867.881	871.431	826.264	814.428	0.804421	2.91298e-30
YDL152W	YDL152W	218.491	226.533	204.645	271.915	299.506	275.756	304.838	275.5	307.63	241.271	257.483	201.063	211.444	222.579	206.448	0.803804	1.13546e-20
YNR053C	NOG2	482.857	566.332	589.336	618.545	763.124	741.716	737.071	768.838	676.38	705.182	631.616	599.372	533.006	472.38	515.173	0.803692	3.63242e-20
YJL054W	TIM54	754.221	775.098	802.879	848.815	851.745	824.775	878.115	816.25	810.841	808.583	783.83	684.633	771.458	701.364	710.257	0.803358	8.14246e-30
YLR278C	YLR278C	645.364	670.715	724.894	797.372	767.227	750.853	778.019	767.557	737.498	710.771	741.153	636.276	683.844	650.122	628.814	0.803113	1.08134e-28
YOL020W	TAT2	533.398	576.326	563.166	591.599	737.686	671.116	755.27	721.426	700.827	762.006	729.773	598.1	551.341	501.203	554.948	0.80306	1.3569e-21
YJR071W	YJR071W	814.092	830.621	978.214	1181.97	1370.34	1256.68	1269.4	1168.63	1070.59	1125.31	943.156	991.318	927.963	762.213	778.442	0.80265	1.63516e-18
YKR069W	MET1	360.782	387.549	372.129	466.665	435.719	402.836	436.783	486.931	423.756	444.348	429.613	404.672	342.822	352.283	339.029	0.802575	1.9643e-24
YML014W	TRM9	902.733	986.084	1077.66	1061.94	1197.2	1185.25	1178.4	1163.51	1044.11	1109.47	1015.71	935.326	935.771	803.846	861.779	0.802523	1.31399e-23
YHR148W	IMP3	464.973	493.042	516.585	499.735	674.503	583.904	596.027	588.161	573.497	564.518	594.629	492.478	458.809	526.823	481.081	0.801854	2.32658e-24
YDL061C	RPS29B	424.541	438.63	457.965	458.091	508.749	500.845	493.656	511.277	460.427	544.955	506.431	379.221	395.716	368.296	450.777	0.801789	2.25713e-24
YNL312W	RFA2	499.963	499.705	475.237	516.883	577.676	511.643	532.329	515.121	507.285	549.613	524.924	439.031	465.487	517.216	488.657	0.801436	8.05751e-31
YHR069C	RRP4	783.768	850.609	874.583	868.413	1090.53	1068.14	1091.96	991.801	1009.48	955.768	947.424	805.526	773.019	706.167	789.806	0.801409	4.61651e-22
YGR162W	TIF4631	733.227	823.958	961.465	993.347	1064.27	985.909	962.287	909.792	966.693	898.012	809.436	790.255	768.429	691.756	791.7	0.801284	4.96475e-23
YCR087W	YCR087W	694.35	722.906	792.411	943.128	1163.56	1181.1	1157.93	1087.91	1061.43	1060.1	954.537	855.155	803.399	691.756	670.483	0.800861	1.41411e-17
YDR037W	KRS1	113.522	128.813	128.23	165.354	200.217	139.539	145.594	142.235	164.002	127.622	155.059	131.073	103.721	102.482	104.171	0.800502	6.30317e-18
YIL104C	SHQ1	304.799	292.05	269.545	286.613	379.921	317.285	332.137	334.445	335.134	315.795	320.076	257.056	267.991	281.826	293.573	0.80011	3.55848e-25
YDR465C	RMT2	444.757	445.293	447.497	541.38	672.041	617.958	641.525	554.845	595.907	515.146	497.896	473.389	420.415	449.962	435.624	0.799737	2.62125e-20
YGL112C	TAF6	845.972	890.585	907.033	921.081	1001.91	1008.34	966.837	964.892	934.097	953.905	835.042	805.526	854.204	815.055	797.382	0.79859	1.20984e-28
YDL201W	TRM8	348.341	322.032	319.267	383.375	471.003	419.448	443.608	429.268	461.446	387.524	369.865	381.766	304.546	296.238	327.665	0.798301	7.29034e-21
YHR133C	NSG1	552.836	571.884	553.222	570.776	612.961	574.768	575.552	599.694	551.086	582.217	576.136	498.841	516.56	517.216	549.266	0.79822	6.39978e-33
YMR300C	ADE4	562.944	576.326	659.47	698.16	687.632	692.711	746.171	640.698	646.839	660.467	665.757	539.562	552.851	541.235	587.146	0.797342	2.07807e-25
YLR243W	GPN3	592.491	624.076	577.821	651.616	718.813	642.876	680.198	661.201	626.466	638.11	588.939	487.388	557.306	498	596.616	0.797137	1.90088e-25
YGR082W	TOM20	816.425	772.877	803.402	802.271	914.928	785.737	903.139	904.666	813.897	804.857	830.774	712.629	745.583	770.219	759.502	0.796819	1.25367e-29
YKR024C	DBP7	496.853	523.024	668.368	733.68	800.049	828.928	682.473	698.361	758.89	711.702	563.333	534.472	566.664	485.19	528.431	0.796729	7.46798e-19
YNL132W	KRE33	290.025	314.259	342.82	368.677	437.36	451.01	407.209	447.207	435.98	401.497	386.936	347.407	312.104	321.859	291.679	0.796403	1.26466e-20
YER165W	PAB1	592.491	570.774	638.011	662.639	702.402	636.231	609.676	656.075	629.522	596.19	614.545	543.38	528.505	619.698	562.524	0.796274	4.84211e-29
YOR272W	YTM1	498.408	488.6	518.678	589.149	705.684	664.471	650.624	693.236	612.205	611.095	631.616	553.56	524.375	514.013	429.942	0.796158	1.07828e-21
YHR170W	NMD3	405.88	397.543	470.527	474.014	658.912	629.587	550.528	620.196	509.322	525.393	539.15	389.401	421.534	389.113	411.002	0.795819	1.83696e-18
YMR131C	RRB1	492.187	454.176	493.032	587.924	740.969	692.711	812.143	694.517	690.641	660.467	640.151	491.205	475.8	541.235	551.16	0.795474	1.24276e-18
YDR398W	UTP5	401.992	471.944	455.348	547.504	712.249	669.455	568.728	661.201	595.907	579.423	584.672	491.205	432.011	477.183	395.85	0.795394	1.2508e-18
YKL024C	URA6	657.805	625.186	639.058	754.503	886.208	819.792	882.665	788.059	815.934	860.75	732.618	738.08	671.992	707.769	670.483	0.795386	7.17864e-24
YHL029C	OCA5	880.961	935.003	1007	1037.44	1086.43	1027.44	934.988	980.268	970.768	1059.17	990.101	774.984	906.303	744.598	823.898	0.795295	6.10537e-25
YML081W	TDA9	692.017	697.366	729.081	771.65	746.712	727.596	723.422	691.954	744.629	758.28	755.379	678.27	670.752	661.331	666.695	0.795279	7.22007e-34
YMR213W	CEF1	856.857	868.376	985.541	938.229	981.394	921.124	916.789	946.952	918.817	928.753	940.311	799.163	875.603	845.479	831.474	0.795222	7.48934e-32
YGL253W	HXK2	363.115	322.032	343.343	376.026	383.203	347.186	400.384	416.454	391.159	374.482	389.781	356.315	313.43	334.669	310.619	0.795152	3.92785e-27
YLR244C	MAP1	827.31	863.934	875.63	889.235	941.186	918.632	907.689	914.917	898.444	928.753	918.973	786.437	868.957	770.219	827.686	0.794154	4.11545e-32
YML041C	VPS71	410.545	410.868	463.199	461.765	453.771	430.245	441.333	476.68	470.614	466.705	450.951	419.942	396.468	398.72	439.412	0.794086	9.09729e-32
YEL018W	EAF5	754.999	755.11	802.355	765.526	842.718	837.234	843.992	845.722	840.381	789.021	836.464	715.174	709.221	677.344	710.257	0.793768	3.36174e-29
YGR172C	YIP1	517.847	539.681	545.895	557.303	637.578	608.822	607.401	654.794	598.963	609.232	621.658	558.651	456.749	557.248	494.339	0.793487	3.09374e-26
YNR054C	ESF2	297.023	373.113	330.782	368.677	411.923	395.36	373.085	407.484	370.786	368.893	334.301	306.685	291.172	297.839	312.513	0.793382	8.97867e-24
YLR167W	RPS31	745.668	709.581	866.732	812.07	845.18	752.514	780.294	884.164	825.102	885.902	681.406	668.09	695.084	714.174	734.879	0.79337	3.23356e-26
YER006W	NUG1	450.2	538.571	551.128	619.77	680.247	720.121	630.15	684.266	708.976	680.961	618.813	562.468	506.735	494.798	424.26	0.792774	3.26343e-20
YBL054W	TOD6	430.761	433.078	460.582	548.729	795.126	774.109	700.672	748.336	689.622	691.208	591.784	554.833	475.508	401.923	388.274	0.792625	2.57168e-15
YML121W	GTR1	391.106	407.537	401.439	454.416	446.386	411.972	445.882	477.961	425.793	406.155	418.232	379.221	371.872	339.473	356.076	0.791503	9.79905e-27
YCL036W	GFD2	866.188	992.747	1092.84	1114.61	1463.88	1477.62	1296.7	1254.49	1197.93	1205.42	1128.09	969.685	910.309	784.631	776.548	0.791409	9.85931e-18
YDL033C	SLM3	1076.13	1119.34	1266.08	1227.29	1367.88	1334.76	1296.7	1322.4	1261.08	1300.44	1149.43	1077.85	1142.24	922.341	1119.37	0.790784	1.90281e-25
YLR066W	SPC3	590.158	610.75	571.541	590.374	678.606	591.38	618.776	635.573	634.615	615.753	650.109	521.746	529.36	598.881	547.372	0.790623	1.24236e-29
YHR031C	RRM3	751.888	762.883	836.899	875.762	962.521	946.872	971.387	946.952	925.947	947.384	783.83	847.52	816.84	730.187	738.667	0.790533	2.14775e-25
YKL165C-A	YKL165C-A	313.352	305.375	333.922	319.684	347.098	357.153	363.986	378.012	368.749	359.577	352.795	304.14	305.736	291.434	310.619	0.790403	7.88614e-28
YIL094C	LYS12	704.458	795.086	851.03	804.721	875.541	857.168	912.239	912.354	953.451	944.589	916.128	758.441	764.046	725.383	742.456	0.790393	7.78349e-26
YML022W	APT1	581.605	621.855	623.356	609.971	689.273	664.471	643.8	723.989	685.547	679.098	618.813	563.741	593.362	534.83	600.404	0.789758	3.81035e-28
YOR225W	YOR225W	704.458	780.65	811.253	895.359	911.646	943.549	905.414	975.143	883.164	914.78	889.099	766.077	801.674	699.762	695.105	0.788602	1.32252e-24
YBR155W	CNS1	357.672	322.032	345.437	398.074	498.082	370.443	384.46	369.042	363.656	366.098	338.569	343.589	313.797	336.27	323.877	0.788383	2.01767e-23
YIL096C	BMT5	128.295	135.476	102.584	146.981	170.677	143.692	159.244	151.205	149.741	137.869	116.65	96.714	83.334	134.508	106.065	0.788373	2.70109e-18
YDR365C	ESF1	284.582	272.062	265.358	285.388	370.895	332.236	361.711	324.193	313.742	300.89	318.653	277.416	238.848	259.408	261.375	0.788111	8.13327e-23
YOL041C	NOP12	304.021	306.486	270.592	302.536	372.536	305.657	343.511	304.972	298.463	304.616	308.695	258.328	246.527	257.807	268.951	0.788012	1.56454e-24
YGL171W	ROK1	223.156	234.306	265.358	295.187	372.536	342.203	329.862	303.691	364.675	327.905	335.724	279.962	248.234	248.199	267.057	0.787856	3.67759e-20
YGL123W	RPS2	928.392	968.317	1061.96	1134.2	1147.97	1083.92	1346.75	1104.56	1127.64	1174.68	1064.07	990.046	932.535	799.042	941.328	0.787492	3.52225e-23
YNL165W	YNL165W	1038.8	1023.84	1142.56	1205.24	1176.69	1136.25	1098.78	1110.97	1121.53	1189.59	1064.07	931.508	1093.73	938.354	965.95	0.787446	2.11977e-28
YER086W	ILV1	632.146	602.977	601.374	611.196	747.533	671.947	691.573	709.894	726.293	715.429	691.363	637.549	616.208	581.267	628.814	0.787327	1.73449e-28
YMR310C	UPA2	543.506	631.849	698.201	673.663	781.997	794.043	834.892	829.064	780.281	776.911	691.363	671.908	586.213	605.286	562.524	0.787288	7.61013e-22
YGR195W	SKI6	489.077	486.379	452.208	508.309	534.187	556.495	552.803	556.126	568.403	549.613	517.811	450.484	471.149	438.753	462.141	0.787236	2.74873e-27
tR(CCU)J	HSX1	244.15	255.405	240.759	255.992	310.173	257.483	298.013	289.596	281.146	256.176	248.948	218.879	203.412	262.611	242.434	0.786264	9.54171e-25
YJR070C	LIA1	681.909	712.912	840.039	1005.6	1170.12	1089.73	1105.61	1023.84	913.724	980.92	795.21	872.971	778.14	618.097	698.893	0.78544	4.33789e-18
YBR142W	MAK5	302.466	258.736	325.024	368.677	484.953	509.982	393.56	435.675	484.875	430.375	368.443	321.956	300.765	304.244	301.149	0.785291	5.86712e-17
YLR407W	GAG1	416.765	441.961	518.155	591.599	634.295	612.144	586.927	617.633	605.075	559.86	560.488	538.29	487.04	417.936	445.095	0.785235	1.17857e-21
YBL087C	RPL23A	352.229	317.59	311.416	319.684	424.231	330.575	379.91	357.51	415.607	394.976	367.02	335.954	286.304	334.669	321.983	0.785126	2.49593e-24
YCL058C	FYV5	907.398	876.149	1054.63	1033.77	1107.76	1025.78	1153.38	1153.26	1112.36	1184.93	995.791	908.602	1050.14	819.859	924.281	0.784954	1.02979e-24
YHR203C	RPS4B	817.202	833.952	866.209	848.815	928.877	856.338	939.538	904.666	867.885	873.792	872.028	777.53	842.255	731.788	772.76	0.784895	1.18692e-30
YLR388W	RPS29A	543.506	520.804	530.716	500.96	626.91	607.991	621.051	636.854	580.627	613.89	588.939	496.295	501.849	510.81	503.809	0.78488	1.93018e-26
YLR197W	NOP56	280.695	306.486	262.741	287.838	382.382	352.17	352.611	358.791	322.91	320.452	304.428	271.054	255.928	264.212	250.011	0.784554	4.99968e-22
YGR058W	PEF1	552.836	563.001	636.441	629.569	676.144	693.542	689.298	659.919	591.832	740.58	615.968	566.286	573.017	526.823	541.689	0.784505	2.42414e-25
YHR169W	DBP8	516.291	513.03	551.128	590.374	712.249	689.389	732.521	711.175	588.776	606.437	617.39	515.384	513.681	480.386	505.703	0.783409	2.33916e-21
YKR025W	RPC37	686.574	702.918	879.293	1022.74	1088.07	1206.02	1046.46	976.424	1065.5	987.44	817.971	720.265	779.109	656.528	736.773	0.783349	5.96829e-18
YDR002W	YRB1	645.364	628.518	654.236	682.237	776.253	675.269	689.298	671.452	676.38	706.113	721.237	613.37	651.305	600.483	670.483	0.782742	5.23774e-31
YLR448W	RPL6B	572.275	577.437	605.561	595.273	654.809	583.904	591.477	613.789	598.963	611.095	606.01	604.462	500.584	538.032	507.597	0.782259	4.01212e-30
snR54	YNCM0005C	200.607	172.121	186.85	270.69	283.915	271.603	295.738	265.249	279.108	239.408	244.68	231.605	180.833	209.769	185.614	0.781782	6.55296e-19
YPR062W	FCY1	585.493	656.279	661.564	742.254	813.178	821.453	812.143	693.236	751.759	740.58	714.124	633.731	612.06	640.515	623.132	0.781748	1.27689e-24
YDR321W	ASP1	513.181	520.804	499.836	516.883	630.192	573.937	623.325	577.91	567.385	554.271	590.362	503.931	447.837	464.373	513.279	0.781531	6.83062e-26
YBL039C	URA7	384.886	363.119	423.945	500.96	691.735	624.603	634.7	603.538	522.564	520.735	490.783	459.391	419.916	405.126	393.956	0.781171	2.40454e-17
YJR111C	PXP2	605.709	594.094	619.169	636.918	756.559	721.782	755.27	645.824	665.175	687.482	654.377	617.188	584.243	614.894	558.736	0.781063	8.68641e-27
YLR004C	THI73	592.491	666.273	711.809	766.751	728.66	725.104	732.521	745.773	722.219	761.074	718.392	671.908	641.175	563.653	623.132	0.780841	3.86823e-27
YLR107W	REX3	279.14	265.399	251.75	303.761	319.199	279.909	270.714	276.782	329.022	289.711	301.582	259.601	231.596	262.611	253.799	0.779333	2.01012e-26
YLR242C	ARV1	548.948	568.553	524.436	596.498	644.963	580.582	591.477	600.975	550.068	594.327	549.108	445.393	489.566	472.38	564.418	0.778852	2.50432e-26
YDL185C-A	YDL185C-A	786.878	816.185	887.668	859.839	986.317	909.495	939.538	926.45	886.22	850.503	795.21	788.982	788.802	779.827	831.474	0.778682	3.72782e-29
YDL185W	VMA1	786.878	816.185	887.668	859.839	986.317	909.495	939.538	926.45	886.22	850.503	795.21	788.982	788.802	779.827	831.474	0.778682	3.72782e-29
YGL019W	CKB1	936.945	906.132	985.541	978.649	980.573	987.571	1035.08	1054.59	999.29	1066.62	927.508	890.787	951.657	875.904	907.235	0.778119	7.91254e-32
YFL034C-B	MOB2	405.102	383.107	429.179	470.339	456.233	457.655	429.958	453.614	475.707	471.363	421.077	411.034	408.62	441.955	395.85	0.778004	1.73428e-30
YER055C	HIS1	498.408	497.484	516.585	526.682	564.547	544.036	607.401	621.477	602.019	581.286	519.234	506.476	484.317	416.335	498.127	0.777788	1.82815e-25
YOR146W	YOR146W	513.181	569.664	552.175	534.031	705.684	629.587	596.027	631.729	578.59	613.89	561.911	525.564	512.195	547.64	509.491	0.77682	2.80835e-26
YLR402W	YLR402W	643.809	657.39	692.443	711.633	869.797	784.907	809.868	790.622	795.561	787.158	768.182	734.263	685.829	738.193	625.026	0.776754	1.33946e-26
YDL031W	DBP10	896.512	910.573	1022.18	1019.07	1159.46	1103.85	1055.56	1062.28	1019.66	1014.46	900.48	829.704	919.72	752.605	929.963	0.776176	1.33715e-24
YIL127C	RRT14	674.134	741.784	822.244	808.396	884.567	774.94	750.72	805.998	757.871	776.911	752.533	661.727	737.993	664.534	611.768	0.775466	2.00604e-26
YNL141W	AAH1	125.185	84.3946	99.9673	175.152	251.913	191.866	184.268	188.365	207.803	162.089	135.143	152.706	112.327	142.515	107.959	0.775423	1.94088e-13
tF(GAA)N	YNCN0006W	306.354	342.02	320.837	382.151	361.868	357.153	361.711	369.042	392.178	358.646	332.879	341.044	296.232	297.839	303.043	0.775343	5.34514e-27
YFL022C	FRS2	412.1	507.478	477.331	483.812	575.215	530.747	589.202	567.659	575.534	575.696	486.515	491.205	467.739	421.138	414.79	0.775244	1.84973e-23
YHR071C-A	YHR071C-A	590.158	605.198	603.467	622.22	650.707	618.789	566.453	641.98	632.578	626	601.742	579.011	519.589	522.019	562.524	0.774712	1.13502e-30
YIR017C	MET28	379.443	394.212	442.264	497.286	599.832	530.747	596.027	641.98	555.161	665.125	549.108	510.294	478.387	381.106	405.32	0.774418	1.33214e-18
YGR159C	NSR1	214.603	226.533	247.04	295.187	377.459	361.306	302.563	326.756	352.451	313	281.667	285.052	224.273	211.37	253.799	0.774269	3.12876e-18
YIL078W	THS1	512.404	523.024	512.921	525.457	621.166	512.474	598.301	649.668	630.541	572.902	576.136	530.654	507.017	467.576	501.915	0.774237	6.38042e-26
YDL015C	TSC13	366.225	367.561	361.138	425.02	462.798	362.137	411.759	425.424	359.581	354.92	381.246	337.226	324.684	307.447	337.135	0.773903	2.50519e-24
YOR306C	MCH5	212.27	178.783	222.964	327.033	354.483	322.269	300.288	321.631	350.414	308.342	253.215	290.142	198.676	272.219	200.766	0.773852	6.42255e-17
YNL162W-A	YNL162W-A	314.907	334.247	275.826	316.009	468.542	364.629	457.257	425.424	421.719	377.277	398.316	292.687	283.67	318.656	323.877	0.77338	3.6845e-19
YHL030W-A	YHL030W-A	942.387	1033.83	1055.68	1124.4	1102.84	1031.59	1073.76	1135.32	1136.81	1209.15	1111.02	996.409	1021.63	850.283	842.839	0.773246	6.196e-26
YCR087C-A	YCR087C-A	503.851	477.496	545.371	671.213	927.236	942.719	862.191	835.471	816.952	779.705	660.067	645.184	544.705	550.843	486.763	0.773144	1.17159e-15
YJR143C	PMT4	863.078	815.074	902.846	916.182	916.569	897.867	903.139	963.61	902.519	952.973	951.692	824.614	879.534	818.258	770.866	0.772959	3.0726e-31
YML043C	RRN11	124.408	119.929	138.175	200.874	211.705	186.052	245.69	216.556	207.803	180.72	162.172	147.616	139.129	124.9	164.78	0.772955	3.0909e-16
YGR280C	PXR1	339.011	388.659	421.851	508.309	617.063	559.817	505.03	484.368	487.93	425.717	404.007	413.58	360.355	310.65	331.453	0.772926	1.1927e-17
YIL091C	UTP25	821.868	861.713	906.51	948.028	1006.83	1026.61	1119.26	1011.02	1020.68	938.068	785.252	771.167	805.28	696.56	727.303	0.772399	8.51297e-22
YOR101W	RAS1	225.489	207.655	243.899	316.009	404.538	340.542	302.563	344.696	345.32	319.521	321.498	315.593	254.456	227.383	212.13	0.772354	1.43277e-17
YGR103W	NOP7	497.63	465.281	532.81	574.451	636.757	565.631	600.576	600.975	550.068	499.309	466.599	482.297	450.748	462.772	505.703	0.771828	1.67383e-24
YPL086C	ELP3	298.578	333.137	362.185	391.949	478.388	451.841	468.632	420.298	421.719	403.36	431.035	348.679	334.964	337.872	365.546	0.771515	7.83683e-22
YHR134W	WSS1	563.722	566.332	565.783	570.776	609.678	574.768	561.903	593.287	564.329	607.369	546.262	475.935	539.242	530.026	545.478	0.771207	2.50576e-32
YBR141C	BMT2	348.341	336.468	373.7	439.718	571.933	555.664	414.034	511.277	550.068	480.679	432.458	405.944	367.475	371.499	335.241	0.770994	2.63199e-18
YLR061W	RPL22A	380.998	411.979	437.03	396.849	493.979	524.932	511.855	534.342	516.453	546.818	465.177	430.123	361.634	353.884	354.182	0.770594	1.277e-20
YGR148C	RPL24B	593.269	615.192	563.69	592.823	692.555	566.462	661.999	604.819	575.534	624.137	577.559	549.743	529.934	547.64	503.809	0.770469	5.1029e-28
YOR243C	PUS7	430.761	468.612	452.731	458.091	566.189	524.102	520.954	493.338	492.005	476.952	425.345	436.485	412.679	419.537	373.122	0.770398	7.15385e-25
YKL205W	LOS1	660.915	656.279	685.116	655.29	752.456	687.728	732.521	700.924	647.858	693.071	640.151	637.549	628.563	629.306	615.556	0.769965	3.69571e-32
YDL051W	LHP1	657.805	750.668	695.06	803.496	858.309	765.803	843.992	786.778	752.778	751.759	796.633	669.363	708.13	624.502	681.847	0.769857	9.45145e-27
snR56	YNCB0003W	447.867	478.606	470.527	467.89	524.34	516.627	507.305	504.87	530.714	552.408	445.261	482.297	431.288	419.537	411.002	0.769857	3.38227e-27
YDR514C	YDR514C	496.075	454.176	509.257	508.309	551.418	503.337	514.13	499.745	571.459	528.187	549.108	473.389	450.923	443.556	503.809	0.76941	1.87534e-29
YHR025W	THR1	1136	1175.97	1270.26	1276.29	1286.64	1296.55	1157.93	1273.71	1204.04	1242.68	1196.37	1080.4	1105.95	1077.67	1075.8	0.769307	2.19995e-30
YGL148W	ARO2	1241.74	1318.11	1461.83	1469.81	1608.3	1532.44	1560.59	1531.27	1480.09	1520.29	1560.55	1272.55	1442.66	1152.93	1143.99	0.769029	6.16914e-25
YKL021C	MAK11	305.576	290.939	248.086	297.637	333.969	291.537	332.137	326.756	329.022	302.753	274.554	265.963	247.454	280.225	229.176	0.768684	2.37951e-24
YML020W	YML020W	996.816	971.648	1090.22	1076.64	1065.91	1033.25	1082.86	1003.33	1058.37	1117.86	1027.09	865.336	979.592	888.714	981.102	0.768311	5.44843e-30
YCL054W	SPB1	271.364	258.736	263.788	267.016	410.282	365.459	379.91	374.168	429.868	353.057	361.33	299.05	266.562	241.794	193.19	0.768286	1.4509e-16
YHR206W	SKN7	531.842	501.926	533.333	578.125	555.521	530.747	571.003	568.94	535.807	529.119	482.247	472.117	473.327	515.614	450.777	0.768237	2.43157e-29
YKR064W	OAF3	849.859	791.755	863.592	832.892	915.748	837.234	894.04	858.536	849.549	791.815	836.464	726.627	759.941	752.605	757.608	0.767943	1.31383e-30
YLR062C	BUD28	579.273	641.843	688.256	665.089	830.41	933.582	841.717	877.757	826.12	883.107	707.012	646.457	607.62	568.457	556.842	0.767814	4.57276e-19
YDR496C	PUF6	276.029	259.847	245.469	330.707	355.304	353	359.436	313.942	333.097	288.78	260.328	259.601	228.243	264.212	238.646	0.767389	1.47288e-20
YIR034C	LYS1	705.235	755.11	789.794	777.775	900.158	935.244	894.04	920.043	883.164	969.741	896.212	788.982	752.543	704.566	670.483	0.767157	4.73163e-24
YJL125C	GCD14	385.664	396.433	347.53	418.896	460.336	417.786	450.432	451.052	436.998	429.443	405.429	372.858	395.894	323.46	375.016	0.76692	3.31067e-26
YNR038W	DBP6	1122.78	1175.97	1298.53	1266.49	1455.68	1361.34	1351.3	1363.41	1251.91	1299.51	1199.22	1136.39	1241.01	1024.82	992.466	0.76679	2.52964e-25
YML021C	UNG1	1015.48	984.974	1134.18	1119.51	1097.09	1041.56	1112.43	1037.93	1087.91	1147.67	1074.03	908.602	1016.03	912.733	1009.51	0.766778	5.01768e-30
YIL126W	STH1	807.094	856.161	922.735	890.46	998.625	881.255	871.291	922.606	867.885	905.464	909.015	745.716	861.089	843.878	753.82	0.76633	2.44018e-29
YNL062C	GCD10	280.695	286.497	263.788	336.831	444.745	413.633	409.484	410.047	411.532	319.521	335.724	293.96	267.535	275.421	284.103	0.765974	3.34234e-18
YOR145C	PNO1	657.028	670.715	702.388	672.438	846.821	715.968	712.047	700.924	678.417	705.182	647.264	601.917	655.956	650.122	600.404	0.765579	9.28101e-28
tV(AAC)H	YNCH0002C	254.258	217.649	279.49	284.163	283.094	246.685	277.539	292.158	294.388	294.369	254.638	251.965	255.148	251.402	259.481	0.765556	3.6991e-28
YML112W	CTK3	779.88	802.859	810.729	799.822	914.928	859.66	853.091	955.922	866.866	829.077	798.055	809.343	734.771	736.592	746.244	0.765422	4.46243e-29
YML056C	IMD4	247.26	215.428	235.525	325.808	347.098	330.575	398.109	347.258	361.619	305.548	314.385	278.689	242.69	262.611	246.222	0.765035	1.00423e-18
YDR492W	IZH1	364.67	329.805	416.618	399.298	425.052	399.513	373.085	398.514	418.663	381.003	384.091	369.04	346.086	363.492	340.923	0.76444	4.30803e-29
YBL093C	ROX3	683.464	672.936	758.914	782.674	841.898	784.907	780.294	785.496	718.144	708.908	714.124	712.629	615.681	624.502	687.529	0.76443	2.11968e-27
YBR253W	SRB6	786.878	842.836	813.87	876.987	932.16	908.665	1016.88	916.199	910.668	948.315	879.141	797.89	858.32	811.852	742.456	0.763839	4.12742e-28
YLR333C	RPS25B	396.549	416.421	382.074	400.523	471.824	419.448	427.683	483.087	503.21	483.473	440.993	413.58	379.904	341.074	378.804	0.763708	8.7648e-25
YPL239W	YAR1	451.755	464.17	434.413	502.185	560.445	546.528	480.006	534.342	506.266	480.679	512.121	435.213	426.242	377.904	357.97	0.763347	2.98431e-23
YDL151C	BUD30	367.78	398.653	388.878	389.5	483.312	436.059	418.584	439.519	448.203	429.443	357.062	372.858	381.786	353.884	380.698	0.762902	1.13711e-26
YEL032W	MCM3	842.861	1033.83	1075.04	1042.34	1188.18	1235.92	1178.4	1223.73	1133.75	1146.74	974.453	928.963	925.433	811.852	905.341	0.762481	2.14215e-22
YBL071C	YBL071C	506.961	528.577	550.082	563.427	695.017	660.318	691.573	672.733	679.436	620.411	608.855	582.829	549.644	546.039	513.279	0.761655	2.08372e-24
YOR360C	PDE2	279.917	234.306	244.946	302.536	359.407	264.127	332.137	312.661	320.873	284.122	273.131	230.332	249.189	310.65	253.799	0.76103	3.13382e-22
YOR179C	SYC1	290.803	333.137	289.957	301.311	360.227	334.727	373.085	371.605	385.047	392.182	338.569	311.775	286.788	285.029	295.467	0.760601	5.41934e-24
YML018C	YML018C	529.51	596.315	625.45	650.391	710.608	721.782	787.119	736.803	707.958	743.375	695.631	642.639	590.789	568.457	583.358	0.760105	3.45524e-24
YOR224C	RPB8	643.809	712.912	712.332	799.822	801.69	843.048	741.621	816.25	763.983	804.857	783.83	666.817	703.13	608.489	617.45	0.759828	1.55632e-25
YIL090W	ICE2	700.57	716.244	709.192	732.455	799.229	717.629	875.841	770.119	768.058	717.292	627.348	572.649	630.744	619.698	628.814	0.759666	2.27885e-24
YLL036C	PRP19	540.395	548.565	536.997	541.38	642.501	548.189	661.999	571.503	633.597	572.902	512.121	493.75	530.668	486.791	505.703	0.758614	2.5178e-26
YGR124W	ASN2	725.452	721.796	789.27	792.473	842.718	847.201	871.291	820.094	779.263	802.062	745.421	734.263	752.882	710.971	706.469	0.758603	1.99281e-30
YDR101C	ARX1	263.589	294.271	254.89	287.838	377.459	346.356	395.834	325.475	317.817	316.726	322.921	272.326	212.121	277.023	231.07	0.758373	1.33025e-19
YKL014C	URB1	284.582	279.835	261.171	301.311	391.409	312.302	320.762	338.289	330.041	271.08	341.414	268.509	246.838	262.611	255.693	0.758073	3.54787e-22
YJL033W	HCA4	219.268	243.19	228.721	269.465	310.173	291.537	318.487	298.565	311.705	294.369	295.892	253.238	233.67	164.933	234.858	0.757998	5.85446e-20
YGR173W	RBG2	573.83	610.75	616.029	606.297	731.942	715.137	741.621	738.084	682.491	707.976	708.434	646.457	528.298	618.097	547.372	0.757585	9.52824e-25
YPL182C	YPL182C	854.525	859.492	996.532	962.726	991.24	1029.1	962.287	1034.09	987.066	1059.17	974.453	904.785	923.769	877.505	867.461	0.75744	4.9593e-30
YPL266W	DIM1	282.25	286.497	273.732	316.009	424.231	393.699	400.384	369.042	381.991	353.057	332.879	333.409	273.611	289.833	285.997	0.757293	9.05769e-21
YJR014W	TMA22	360.004	389.77	401.439	440.943	441.463	447.688	441.333	479.242	467.558	434.101	468.022	390.674	379.641	401.923	378.804	0.756944	2.98987e-27
YGL147C	RPL9A	811.759	863.934	995.486	977.424	1207.87	1311.5	1233	1236.55	1254.97	1286.47	1216.29	969.685	950.382	853.486	795.488	0.756526	4.52444e-19
YDR483W	KRE2	1134.44	1374.74	1325.22	1414.69	1597.64	1578.95	1485.52	1447.98	1422.03	1446.69	1351.43	1252.19	1293.33	1136.91	1176.19	0.755776	3.97446e-25
YOR337W	TEA1	260.478	256.515	287.34	338.056	338.072	350.509	354.886	370.324	355.507	388.455	365.598	302.867	298.056	259.408	195.084	0.755334	2.1514e-19
YMR296C	LCB1	675.689	654.058	699.771	812.07	911.646	827.267	796.219	812.405	723.237	781.568	749.688	698.631	743.876	606.888	685.635	0.755319	3.91586e-25
YDR161W	ACL4	368.557	420.863	384.167	417.671	563.727	469.283	454.982	495.9	453.297	396.839	372.71	338.499	350.206	382.708	373.122	0.754973	2.90738e-21
YEL032C-A	YEL032C-A	1039.58	1229.27	1296.43	1257.91	1439.27	1507.52	1499.17	1497.95	1394.52	1394.53	1234.78	1164.39	1158.65	1004.01	1104.21	0.754954	1.28063e-22
YMR272W-A	YMR272W-A	551.281	572.995	599.804	589.149	603.934	621.281	625.6	665.045	626.466	608.301	621.658	544.652	537.289	560.45	568.206	0.754466	1.07042e-31
YLR129W	DIP2	541.173	580.768	565.783	618.545	740.969	709.323	659.724	763.712	664.156	620.411	613.123	551.015	537.421	570.058	587.146	0.7536	4.14924e-24
YBR239C	ERT1	633.701	644.064	680.406	687.136	792.664	779.093	775.744	729.115	661.1	708.908	657.222	558.651	652.054	578.065	613.662	0.753488	2.1648e-25
YNL023C	FAP1	558.279	563.001	617.075	620.995	701.581	672.777	643.8	621.477	579.608	584.08	578.981	549.743	540.112	506.007	503.809	0.753005	2.8713e-26
YLR222C	UTP13	305.576	286.497	290.481	346.63	425.052	409.481	495.93	407.484	394.215	372.619	357.062	300.322	251.427	345.878	301.149	0.752418	1.43514e-18
YER113C	TMN3	582.383	535.239	534.903	542.605	619.525	634.57	602.851	595.849	611.186	613.89	567.601	500.113	548.201	496.399	486.763	0.752237	9.63097e-28
YML093W	UTP14	419.876	500.815	498.79	546.279	672.862	666.133	639.25	654.794	638.69	571.97	527.769	510.294	452.074	499.601	509.491	0.752001	2.90476e-21
YOR202W	HIS3	1090.12	1062.71	1198.56	1208.92	1253.82	1199.37	1223.9	1190.42	1137.83	1143.94	1138.05	1090.58	1109.53	955.968	1007.62	0.751542	1.40422e-29
YGL063W	PUS2	374.778	376.444	378.41	396.849	483.312	514.135	464.082	503.589	487.93	447.143	384.091	388.128	360.43	333.068	297.361	0.750966	2.55699e-20
YOR154W	SLP1	567.61	561.89	630.684	635.693	725.378	677.761	616.501	579.191	595.907	613.89	625.926	460.664	562.573	473.981	511.385	0.750882	1.27449e-23
YPL128C	TBF1	533.398	563.001	595.093	608.746	623.628	570.615	641.525	600.975	631.559	597.122	614.545	553.56	564.533	573.261	585.252	0.750827	1.02574e-33
YMR035W	IMP2	573.052	607.419	586.719	634.468	660.553	595.533	618.776	682.984	610.168	632.521	593.207	612.098	554.836	557.248	590.934	0.750556	2.3616e-32
YEL036C	ANP1	730.895	807.301	874.583	917.406	875.541	862.982	784.844	904.666	868.903	977.193	842.155	799.163	779.9	733.389	734.879	0.750118	2.37513e-27
YPR163C	TIF3	534.175	530.798	539.614	580.575	647.424	584.735	627.875	577.91	569.422	538.434	553.375	475.935	504.187	538.032	556.842	0.749809	8.67574e-29
YLR063W	BMT6	566.054	651.837	713.379	685.911	890.311	1008.34	900.865	891.852	853.624	890.559	749.688	652.819	637.511	592.476	570.1	0.74916	2.88245e-18
YPL199C	YPL199C	422.208	424.194	404.58	459.316	548.136	462.638	450.432	493.338	471.632	478.815	524.924	425.033	368.458	462.772	420.472	0.749136	1.30563e-25
YLR175W	CBF5	434.649	416.421	452.208	460.54	590.805	505.829	602.851	535.624	535.807	547.75	563.333	498.841	431.64	464.373	450.777	0.749131	1.35745e-23
YGL078C	DBP3	157.842	200.992	177.429	237.619	248.631	268.28	220.666	238.34	275.034	222.64	214.806	198.518	158.208	166.534	147.733	0.748472	5.37795e-18
YOR201C	MRM1	1017.81	1011.62	1122.67	1161.15	1207.87	1165.32	1182.95	1121.22	1145.97	1089.91	1098.22	1058.76	1079.49	922.341	948.904	0.747887	5.73286e-29
YBR267W	REI1	529.51	642.954	561.073	613.646	726.198	740.886	741.621	720.145	724.256	671.646	630.193	584.102	539.246	457.968	492.445	0.747467	6.60892e-21
YNL069C	RPL16B	429.984	424.194	452.731	409.097	505.467	428.584	443.608	433.112	430.886	435.964	423.922	399.581	391.714	353.884	378.804	0.747227	3.43421e-28
YHR070W	TRM5	780.658	870.597	868.302	868.413	1111.86	1114.65	1157.93	975.143	1042.07	944.589	973.03	806.798	795.071	699.762	744.35	0.747222	1.37276e-20
YIR026C	YVH1	431.539	433.078	437.553	536.481	671.221	730.919	575.552	672.733	641.746	591.533	561.911	487.388	408.06	496.399	412.896	0.74648	6.33946e-18
YDR012W	RPL4B	1255.74	1390.29	1467.06	1474.71	1697.75	1709.35	1647.04	1604.31	1505.56	1640.46	1466.66	1327.27	1463.29	1133.71	1263.31	0.746259	6.00779e-24
YMR016C	SOK2	838.196	873.928	1003.34	1046.01	1079.86	1127.11	1205.7	1226.3	1111.34	1214.74	1089.68	996.409	969.96	747.801	842.839	0.745942	1.64123e-21
YLR339C	YLR339C	1075.35	1212.62	1205.36	1178.3	1359.67	1367.15	1392.25	1435.16	1413.88	1413.16	1411.18	1122.39	1184.96	1098.48	1155.35	0.745863	2.45896e-25
YGR251W	NOP19	343.676	380.886	404.056	401.748	501.364	509.982	505.03	494.619	488.949	475.089	470.867	433.94	363.266	382.708	354.182	0.744356	7.70981e-22
YKR092C	SRP40	580.828	655.169	681.976	673.663	864.874	857.999	869.016	729.115	840.381	789.952	756.801	633.731	687.832	605.286	575.782	0.744185	1.82595e-21
YHR207C	SET5	465.751	445.293	464.246	461.765	586.703	494.201	550.528	567.659	512.378	503.036	489.36	481.025	444.776	451.563	490.551	0.743584	3.07918e-27
YKL206C	ADD66	757.331	726.238	742.165	739.804	823.845	725.104	809.868	791.903	731.386	728.47	716.97	702.449	695.127	701.364	674.271	0.743506	1.62358e-32
YOR095C	RKI1	267.476	287.608	306.706	341.731	446.386	415.295	427.683	477.961	460.427	379.14	394.049	379.221	284.832	281.826	274.633	0.743054	1.80402e-17
YGL043W	DST1	1001.48	948.329	1103.83	1055.81	1171.76	1180.27	1076.03	1052.03	1078.74	1202.63	1101.06	969.685	1049.95	955.968	939.434	0.742893	1.66341e-28
YOR287C	RRP36	240.262	242.079	233.955	290.287	313.455	325.591	323.037	301.128	312.724	271.08	290.202	241.785	221.8	270.617	238.646	0.742576	1.24161e-22
YLR073C	RFU1	549.726	574.105	675.695	760.627	1052.78	1054.02	1142.01	1023.84	937.152	912.917	840.732	767.349	701.277	526.823	579.57	0.742495	4.82979e-15
YLR451W	LEU3	573.83	598.535	632.254	647.941	704.043	713.476	657.449	681.703	689.622	682.824	610.278	635.004	602	502.804	517.067	0.742018	9.90807e-26
YML023C	NSE5	573.052	606.309	606.084	587.924	646.604	617.128	634.7	689.391	656.007	652.083	588.939	563.741	554.262	502.804	604.192	0.741597	6.83555e-29
YPR143W	RRP15	441.647	473.054	518.678	508.309	493.979	500.845	564.178	518.966	525.62	535.64	536.305	431.395	443.215	473.981	465.929	0.741517	1.33017e-28
YMR042W	ARG80	656.25	679.599	687.21	785.124	880.464	907.834	916.789	946.952	862.791	902.67	769.604	769.894	757.104	621.299	638.284	0.740695	1.06666e-21
YDR478W	SNM1	265.144	310.927	285.77	271.915	344.637	304.826	286.639	313.942	315.78	289.711	273.131	243.058	257.193	235.389	236.752	0.740675	2.29276e-24
YLR410W	VIP1	692.017	711.802	782.466	827.993	798.408	753.344	775.744	779.089	774.169	762.937	769.604	627.368	658.482	775.023	731.091	0.740501	1.04623e-29
YMR121C	RPL15B	863.855	906.132	976.12	940.678	993.702	949.364	964.562	963.61	935.115	1010.73	973.03	917.51	932.446	867.897	890.189	0.740226	4.39327e-35
YJL136C	RPS21B	276.029	285.387	263.788	265.791	305.249	253.33	279.814	274.219	281.146	298.095	264.596	229.059	241.232	256.206	265.163	0.739607	2.04192e-29
YMR312W	ELP6	398.882	428.636	438.6	440.943	477.568	490.048	550.528	503.589	497.098	441.554	490.783	352.497	382.862	368.296	395.85	0.739539	7.10925e-23
YOR359W	VTS1	734.005	800.638	888.191	913.732	1133.2	1103.85	1012.34	999.489	921.873	970.673	903.325	884.424	824.149	715.775	814.428	0.739309	2.26613e-22
YMR055C	BUB2	637.589	621.855	734.838	733.68	756.559	752.514	730.246	750.898	687.585	758.28	712.702	665.545	634.906	560.45	696.999	0.739147	1.14696e-27
YNL313C	EMW1	480.524	448.624	446.451	500.96	569.471	478.419	491.381	465.147	487.93	516.077	499.318	418.67	428.551	517.216	443.2	0.739031	3.34038e-28
YOR091W	TMA46	547.393	544.123	579.915	636.918	697.479	625.434	607.401	663.763	541.919	578.491	614.545	525.564	516.414	496.399	577.676	0.738814	4.02755e-26
YCR057C	PWP2	976.6	1067.15	1133.14	1200.34	1417.11	1503.37	1346.75	1374.94	1318.13	1374.96	1317.29	1136.39	1145.42	856.688	882.613	0.738587	5.20459e-20
YBR264C	YPT10	1077.68	1121.56	1240.43	1227.29	1275.16	1240.9	1280.77	1196.82	1252.93	1224.99	1258.96	1070.22	1184.95	1071.26	1153.46	0.738377	2.07819e-31
YPR112C	MRD1	400.437	411.979	430.226	454.416	589.164	566.462	607.401	575.347	628.503	598.054	570.446	444.121	483.922	480.386	335.241	0.738171	5.97441e-19
YOR334W	MRS2	663.248	681.82	676.742	722.657	691.735	650.351	668.824	688.11	711.014	676.304	634.461	591.737	617.078	563.653	609.874	0.737834	2.05986e-30
YMR239C	RNT1	147.734	153.243	142.362	178.827	219.911	192.697	245.69	188.365	225.12	214.256	213.384	188.338	140.013	168.135	132.581	0.737643	3.68361e-18
YOR206W	NOC2	457.975	421.973	467.386	477.688	556.342	460.977	464.082	522.81	495.061	425.717	476.557	407.217	423.815	453.164	433.73	0.73763	1.32238e-27
YER085C	YER085C	286.915	266.509	264.835	263.341	342.175	306.487	284.364	325.475	334.115	315.795	295.892	273.599	264.253	265.814	282.209	0.737527	1.11838e-26
YNL065W	AQR1	163.285	132.144	149.689	258.442	346.278	347.186	343.511	274.219	300.5	222.64	247.525	183.248	171.404	172.939	166.674	0.737377	2.33531e-12
YHR032W	ERC1	908.175	875.039	1033.17	1091.33	1185.71	1248.38	1230.73	1128.91	1099.12	1201.7	1017.13	1049.86	1005.82	866.296	884.507	0.737312	2.47334e-23
YIL019W	FAF1	378.666	417.531	451.161	461.765	540.751	555.664	550.528	529.217	535.807	493.72	520.656	467.027	392.865	435.55	409.108	0.737309	5.68584e-23
YLR074C	BUD20	761.219	871.707	862.021	944.353	1150.43	1105.51	1210.25	1052.03	964.656	978.125	995.791	832.249	860.779	808.65	833.368	0.7373	8.57453e-22
YBR065C	ECM2	356.117	332.026	332.352	351.53	375.818	378.749	418.584	360.072	375.88	375.414	327.188	305.413	300.426	328.264	340.923	0.737187	3.48392e-27
YMR021C	MAC1	924.504	953.881	1038.4	1012.94	986.317	922.785	985.036	1023.84	998.271	989.304	974.453	830.977	922.015	861.492	901.553	0.73717	1.87912e-31
YHL009C	YAP3	307.131	260.957	332.352	352.754	335.61	289.045	350.336	363.917	378.936	346.536	312.963	304.14	299.749	315.453	303.043	0.737139	3.64346e-26
YDR123C	INO2	794.653	813.964	874.059	880.661	904.261	882.086	880.39	843.159	853.624	881.244	873.451	829.704	832.096	789.434	839.051	0.736849	1.08232e-36
YNL021W	HDA1	392.661	366.45	353.811	409.097	465.259	407.819	375.36	429.268	427.83	393.113	439.571	369.04	343.335	385.91	363.652	0.736234	2.06e-27
YOR006C	TSR3	431.539	447.513	448.021	459.316	526.802	497.523	491.381	474.117	521.546	476.952	456.641	468.299	446.6	398.72	420.472	0.736147	3.99671e-29
YBR031W	RPL4A	1249.52	1334.77	1531.44	1473.48	1685.44	1656.2	1578.79	1605.59	1497.41	1632.07	1547.74	1304.37	1519.03	1199.36	1293.62	0.735979	4.80353e-25
YML082W	YML082W	527.177	549.675	641.675	618.545	645.783	707.662	625.6	703.487	651.932	668.851	588.939	565.013	554.088	459.569	518.961	0.735536	9.03909e-24
YPL146C	NOP53	154.732	152.132	135.558	173.928	209.244	181.899	195.642	169.144	174.188	168.61	204.848	147.616	129.831	156.926	143.945	0.734677	1.67701e-21
YOL144W	NOP8	324.237	323.142	334.445	336.831	382.382	334.727	416.309	374.168	340.227	317.658	324.343	311.775	248.013	285.029	299.255	0.734544	1.59317e-23
YHL039W	EFM1	412.1	435.298	382.597	431.144	504.646	431.906	493.656	488.212	442.091	465.774	503.586	404.672	381.626	417.936	412.896	0.734386	1.47933e-26
YOR048C	RAT1	551.281	558.559	590.906	520.558	636.757	597.194	541.429	593.287	570.441	583.149	588.939	489.933	462.576	509.209	517.067	0.734313	8.37444e-28
YLL045C	RPL8B	795.431	861.713	860.451	857.389	963.341	888.731	855.366	926.45	864.829	847.708	789.52	665.545	764.117	763.814	827.686	0.733849	1.44202e-27
YJL050W	MTR4	454.088	487.49	544.848	609.971	705.684	698.526	725.696	708.612	703.883	625.068	677.138	621.006	509.298	522.019	397.744	0.733348	4.12086e-19
YLR434C	YLR434C	324.237	325.363	325.548	336.831	403.717	427.753	382.185	477.961	431.905	412.676	379.823	321.956	325.949	265.814	306.831	0.733135	2.80727e-20
YLR435W	TSR2	324.237	325.363	325.548	336.831	403.717	427.753	382.185	477.961	431.905	412.676	379.823	321.956	325.949	265.814	306.831	0.733135	2.80727e-20
YML097C	VPS9	395.772	428.636	385.738	404.198	465.259	380.41	511.855	440.8	443.11	435.033	409.697	357.587	339.554	401.923	384.486	0.733061	3.17772e-25
YHR208W	BAT1	628.258	641.843	687.21	667.539	851.745	790.721	800.768	879.038	757.871	782.5	768.182	703.721	667.121	618.097	698.893	0.731263	1.45362e-24
YNL198C	YNL198C	728.562	813.964	875.106	839.017	890.311	881.255	871.291	838.033	864.829	871.929	776.717	736.808	783.051	765.415	808.746	0.730604	7.34188e-31
YLR292C	SEC72	464.196	408.648	442.264	486.262	509.57	439.382	511.855	517.684	498.117	477.884	459.486	473.389	437.51	451.563	454.565	0.730544	1.28556e-30
YKL191W	DPH2	890.292	964.986	1031.6	1005.6	1102.84	1086.41	1082.86	1122.5	1043.09	1067.55	974.453	928.963	1010.32	808.65	899.659	0.730368	3.69638e-27
YDR320W-B	YDR320W-B	734.005	746.226	790.317	835.342	899.337	805.672	839.442	835.471	782.319	762.937	822.239	712.629	702.952	642.116	804.958	0.729291	5.71388e-28
YDR320C-A	DAD4	734.005	746.226	790.317	835.342	899.337	805.672	839.442	835.471	782.319	762.937	822.239	712.629	702.952	642.116	804.958	0.729291	5.71388e-28
YGL125W	MET13	1442.35	1577.96	1816.68	1769.9	1763.39	1809.02	1703.91	1805.49	1722.53	1891.04	1591.84	1421.44	1619.78	1273.02	1522.79	0.72868	4.39029e-25
YIL074C	SER33	448.645	463.06	486.228	557.303	537.469	459.316	552.803	504.87	525.62	499.309	516.389	486.115	459.928	480.386	479.187	0.727907	3.24272e-30
YEL029C	BUD16	548.948	576.326	534.38	548.729	626.91	587.227	687.023	649.668	586.739	606.437	569.023	523.019	515.69	555.647	518.961	0.727719	1.42317e-27
YLR223C	IFH1	244.15	250.963	279.49	317.234	369.253	294.859	286.639	278.063	332.078	275.738	244.68	288.869	234.7	270.617	231.07	0.727538	3.34814e-22
YOR342C	YOR342C	249.593	205.434	176.382	232.72	327.405	283.231	311.663	275.5	272.997	270.149	251.793	236.695	185.231	235.389	217.812	0.727414	1.91685e-19
YBR252W	DUT1	608.82	675.157	655.806	696.935	787.741	780.754	841.717	827.782	761.946	821.625	745.421	701.176	698.352	666.135	587.146	0.727397	8.36461e-25
YHR024C	MAS2	1108.01	1110.46	1246.71	1204.02	1204.59	1201.86	1112.43	1192.98	1151.07	1151.39	1175.03	1014.22	1045.4	1021.62	1032.24	0.72739	9.90167e-31
YFR032C-A	RPL29	534.953	594.094	565.26	545.055	604.755	588.057	534.604	643.261	569.422	621.342	567.601	489.933	496.493	483.589	492.445	0.726669	4.59381e-27
YPR190C	RPC82	764.329	787.313	793.981	824.318	855.847	806.502	946.363	811.124	781.3	800.199	816.549	663	744.272	688.553	702.681	0.726552	2.72311e-27
YMR272C	SCS7	513.959	501.926	540.661	556.078	539.11	558.987	616.501	590.724	548.03	544.955	560.488	488.66	477.507	475.582	515.173	0.726464	2.71121e-29
YKL186C	MTR2	739.448	695.145	784.56	741.029	797.587	821.453	880.39	790.622	830.195	822.556	778.14	675.725	742.668	595.679	664.801	0.726378	5.54497e-26
YGR079W	YGR079W	688.907	759.551	785.083	900.259	1190.64	1330.6	1280.77	1153.26	1102.17	1117.86	985.833	866.608	831.776	699.762	666.695	0.725897	5.50577e-16
YAR015W	ADE1	753.443	726.238	799.215	897.809	923.954	969.298	1019.16	1041.78	933.078	953.905	926.086	819.524	777.42	898.322	727.303	0.725561	6.72705e-24
YJR010W	MET3	272.142	238.748	285.247	328.258	355.304	327.252	384.46	380.575	423.756	382.866	362.752	348.679	263.754	315.453	255.693	0.725474	1.05356e-19
YAL019W	FUN30	1553.54	1710.1	1968.99	1938.92	2172.85	2392.1	2284.01	2227.07	1972.09	2201.25	1903.38	1748.49	1834.39	1425.15	1484.91	0.725469	1.17592e-20
tP(UGG)A	TRN1	116.632	114.377	135.558	126.159	139.496	131.233	131.945	134.547	154.834	149.979	136.566	117.075	122.579	124.9	130.687	0.72526	2.31147e-27
YDR095C	YDR095C	111.967	99.941	116.192	175.152	169.036	130.403	122.845	133.265	149.741	130.417	110.96	109.44	127.155	105.685	109.853	0.724873	3.92472e-19
YNL002C	RLP7	227.821	219.87	205.168	222.921	268.324	237.549	229.766	222.963	292.351	240.339	240.412	209.971	180.213	214.572	208.342	0.724787	5.49105e-24
YJL190C	RPS22A	398.104	421.973	457.965	464.215	525.981	524.932	439.058	540.749	480.8	538.434	524.924	468.299	409.692	377.904	390.168	0.724199	2.0633e-23
YBL069W	AST1	467.306	498.594	547.465	568.327	658.912	680.253	616.501	668.889	693.697	608.301	638.729	556.105	542.674	486.791	405.32	0.724165	4.35605e-21
YBR213W	MET8	497.63	467.502	489.369	521.783	567.009	577.26	571.003	570.221	530.714	536.571	541.995	543.38	435.125	457.968	443.2	0.723998	1.31498e-26
YML114C	TAF8	698.238	729.569	819.104	780.224	843.539	809.825	734.796	817.531	806.766	800.199	724.082	687.178	748.584	618.097	702.681	0.723944	4.99366e-28
YGR090W	UTP22	437.759	447.513	471.05	448.292	535.828	547.358	489.106	538.187	498.117	481.61	404.007	413.58	415.458	413.132	407.214	0.723522	6.585e-25
YLL034C	RIX7	338.233	298.712	291.528	360.103	396.332	401.175	429.958	412.61	420.7	385.661	311.54	334.681	279.081	341.074	333.347	0.723169	5.93777e-22
YKL172W	EBP2	254.258	243.19	247.563	249.868	314.276	290.706	266.165	302.41	260.773	292.506	253.215	248.148	250.896	238.592	255.693	0.722718	3.08434e-27
YNL075W	IMP4	364.67	356.456	398.299	393.174	491.517	452.671	404.934	447.207	419.681	354.92	364.175	309.23	342.512	376.302	335.241	0.722533	5.73525e-23
YGL031C	RPL24A	544.283	509.699	513.444	515.658	596.549	465.13	527.779	598.412	561.273	502.104	556.22	437.758	461.382	485.19	473.505	0.722475	1.09791e-26
YNR018W	RCF2	616.595	720.686	737.978	808.396	931.339	869.627	880.39	884.164	888.258	884.97	896.212	857.7	729.758	610.09	606.086	0.722251	1.73946e-21
YIL092W	YIL092W	674.134	656.279	696.631	721.432	685.17	671.947	700.672	721.426	694.715	738.717	670.025	670.635	624.49	608.489	683.741	0.721496	5.49647e-34
YDR246W-A	YDR246W-A	411.323	406.427	485.705	530.356	606.396	556.495	516.405	567.659	513.397	502.104	401.162	484.842	461.692	368.296	418.578	0.721059	1.65358e-21
YGR061C	ADE6	674.134	637.401	636.964	712.858	789.382	666.963	780.294	684.266	757.871	718.223	788.097	655.364	623.093	710.971	647.755	0.720975	3.74694e-28
YPL229W	YPL229W	483.634	504.147	542.231	609.971	608.858	612.975	571.003	611.226	532.751	516.077	532.037	497.568	489.213	422.74	456.459	0.720787	1.93203e-24
YML005W	TRM12	368.557	400.874	365.849	378.476	417.667	397.852	411.759	424.142	400.327	401.497	394.049	343.589	328.728	376.302	388.274	0.720596	2.45588e-30
YOL103W	ITR2	404.325	441.961	450.638	455.641	480.029	458.485	448.157	483.087	460.427	441.554	487.938	432.668	406.104	414.733	416.684	0.720569	6.41396e-32
YHR197W	RIX1	191.277	203.213	211.972	282.938	334.79	324.76	298.013	307.535	321.891	300.89	293.047	296.505	223.3	224.18	202.66	0.720525	3.47019e-18
YDL043C	PRP11	358.449	393.101	341.773	351.53	397.153	357.153	402.659	406.203	399.308	398.702	386.936	313.048	328.315	337.872	359.864	0.720516	4.39076e-28
YGR160W	YGR160W	433.094	479.717	528.623	647.941	859.13	941.058	723.422	764.994	767.039	770.39	631.616	598.1	550.899	489.994	532.219	0.720411	4.73416e-16
YMR182C	RGM1	435.427	484.159	470.527	536.481	617.063	665.302	609.676	543.312	603.037	536.571	479.402	427.578	482.892	432.347	424.26	0.719848	5.89957e-21
YBR240C	THI2	882.516	952.771	1075.04	1030.09	1032.27	1015.81	907.689	1057.15	966.693	1041.47	899.057	833.522	875.283	792.637	856.097	0.7198	2.08452e-26
YDL042C	SIR2	589.381	638.512	622.833	660.19	699.12	664.471	743.896	713.738	618.317	647.426	613.123	600.645	558.735	465.974	545.478	0.719344	1.7409e-24
YML096W	YML096W	412.1	454.176	404.58	423.795	492.338	403.666	548.253	463.866	472.651	479.747	431.035	403.399	361.958	425.942	407.214	0.718966	3.50796e-25
YOR374W	ALD4	616.595	659.61	739.025	788.798	754.918	784.076	664.274	817.531	730.368	775.048	495.05	402.127	565.573	526.823	583.358	0.718746	2.1944e-18
YGL009C	LEU1	481.302	470.833	501.93	554.853	540.751	529.085	602.851	649.668	612.205	646.494	611.7	534.472	502.808	502.804	435.624	0.718233	1.36583e-23
YER072W	VTC1	545.061	551.896	564.213	524.232	629.372	593.871	611.951	644.542	619.336	635.315	590.362	580.284	528.138	550.843	558.736	0.718081	1.61284e-30
YDR234W	LYS4	686.574	806.191	838.992	968.85	1106.12	1109.67	1082.86	1078.94	949.376	1126.24	1120.98	964.595	824.007	619.698	700.787	0.71794	1.84713e-18
YHR020W	YHR020W	1014.7	1072.7	1145.17	1144	1298.13	1348.88	1230.73	1292.93	1173.48	1232.44	1224.82	1114.76	1104.33	951.164	950.798	0.716901	3.34464e-25
YMR043W	MCM1	930.724	991.637	1028.98	1025.19	1074.12	1123.79	1132.91	1041.78	1053.28	1143.94	1027.09	916.238	1032.14	930.348	890.189	0.716885	6.40996e-29
YDR157W	YDR157W	644.587	757.331	767.811	760.627	970.726	894.545	862.191	877.757	814.915	820.693	832.197	768.622	741.859	550.843	625.026	0.71671	8.4746e-22
YNL022C	RCM1	424.541	397.543	387.308	412.772	505.467	431.906	414.034	463.866	446.166	408.018	433.88	409.762	373.814	400.322	393.956	0.71667	1.03283e-28
YMR108W	ILV2	800.874	860.603	931.109	884.336	1026.52	971.789	982.761	943.108	911.686	872.86	940.311	860.245	828.8	717.376	727.303	0.715753	8.78979e-26
YPR144C	NOC4	255.036	267.62	234.478	296.412	368.433	369.612	366.261	371.605	381.991	340.946	304.428	291.415	259.356	269.016	295.467	0.715302	3.49288e-20
YAR014C	BUD14	775.215	752.889	814.393	830.443	917.39	870.458	960.012	889.289	847.512	899.875	927.508	839.885	818.209	783.029	744.35	0.714899	6.55468e-29
YOR244W	ESA1	460.308	516.362	503.5	497.286	570.291	562.309	536.879	512.559	515.434	497.446	475.135	459.391	448.792	443.556	446.989	0.714567	2.9398e-28
YJL200C	ACO2	262.033	283.166	283.153	376.026	355.304	374.596	352.611	324.193	378.936	372.619	349.949	341.044	261.534	304.244	227.282	0.714206	7.77048e-21
YLR336C	SGD1	278.362	268.73	314.033	304.986	388.126	338.88	272.989	345.977	310.686	312.068	283.089	260.873	266.106	208.167	295.467	0.713832	1.33266e-21
YGR158C	MTR3	557.501	595.204	633.824	650.391	759.021	789.06	743.896	804.717	713.051	728.47	644.419	679.543	606.469	594.077	562.524	0.713491	1.50863e-23
YDL083C	RPS16B	353.007	348.683	334.969	342.956	392.229	334.727	336.687	370.324	335.134	392.182	352.795	306.685	334.64	342.675	316.301	0.713094	2.54954e-30
YOR077W	RTS2	821.868	815.074	834.282	873.312	898.517	878.763	960.012	862.38	862.791	868.202	863.493	796.618	834.17	819.859	839.051	0.713031	5.86202e-35
YBR072W	HSP26	272.919	324.253	413.477	526.682	511.211	429.415	414.034	389.545	406.439	465.774	459.486	313.048	420.034	350.682	314.407	0.71288	1.28794e-18
YNL308C	KRI1	344.453	381.997	433.366	410.322	529.263	503.337	436.783	439.519	428.849	437.827	364.175	321.956	367.282	384.309	401.532	0.712452	2.83728e-22
YER056C	FCY2	290.803	268.73	320.837	320.909	293.762	312.302	350.336	324.193	328.003	339.083	317.231	274.871	255.251	315.453	261.375	0.712421	2.02322e-26
YDR192C	NUP42	739.448	724.017	777.756	764.301	823.845	812.316	853.091	797.029	784.356	757.348	776.717	711.357	745.893	728.585	746.244	0.712175	8.35728e-34
YDR165W	TRM82	269.809	268.73	255.937	300.086	374.997	361.306	386.735	422.861	388.103	360.509	335.724	334.681	267.784	283.428	276.527	0.711858	8.48498e-20
YPL142C	YPL142C	325.792	332.026	320.837	342.956	424.231	363.798	391.285	454.896	439.036	425.717	439.571	386.856	327.035	310.65	310.619	0.711439	9.22227e-22
YLR401C	DUS3	400.437	414.2	426.562	480.138	621.987	575.598	573.277	545.875	591.832	551.476	524.924	543.38	437.73	473.981	363.652	0.711379	1.79904e-20
YLR380W	CSR1	1011.59	1100.46	1134.71	1190.55	1161.1	1139.57	1244.38	1127.63	1164.31	1195.18	1122.4	1100.76	1104.49	991.197	1047.39	0.71133	7.14843e-32
YOL051W	GAL11	905.065	960.544	1067.71	1031.32	1035.55	1038.24	1053.28	1055.87	1021.7	1075.01	1015.71	920.055	996.85	824.663	918.599	0.710986	1.38311e-29
YLR003C	CMS1	209.938	222.091	197.841	231.495	257.657	222.598	272.989	254.998	238.363	266.423	237.567	249.42	205.058	193.756	179.932	0.710953	1.90889e-23
YLR340W	RPP0	766.662	860.603	842.133	792.473	926.416	833.912	834.892	916.199	889.276	870.065	907.592	739.353	792.17	742.997	806.852	0.710929	1.16072e-29
YMR268C	PRP24	454.865	477.496	497.743	474.014	576.035	514.135	627.875	574.066	549.049	499.309	516.389	475.935	435.642	501.203	452.671	0.710904	2.51371e-25
YGR200C	ELP2	356.894	347.573	314.557	346.63	410.282	375.426	439.058	376.731	395.234	358.646	389.781	327.046	317.856	315.453	331.453	0.71078	1.92167e-25
YLR044C	PDC1	890.292	922.788	1035.26	965.175	924.775	978.434	1014.61	995.645	1032.91	1129.04	944.579	895.877	874.492	845.479	812.534	0.710401	1.83157e-27
YMR059W	SEN15	476.637	463.06	497.219	470.339	530.084	519.949	514.13	490.775	510.341	517.94	446.683	456.846	476.27	453.164	469.717	0.710295	7.27978e-33
YHR049W	FSH1	489.077	540.792	531.763	590.374	672.862	681.914	691.573	643.261	617.298	659.536	610.278	554.833	587.789	554.045	518.961	0.709876	5.18944e-25
YEL059W	HHY1	550.504	625.186	597.71	624.669	694.196	649.521	618.776	635.573	700.827	678.167	610.278	624.823	610.813	568.457	568.206	0.709784	4.98805e-30
YDL014W	NOP1	810.982	956.102	912.79	1121.96	1379.37	1346.39	1223.9	1219.89	990.122	1057.31	1047	969.685	919.771	706.167	784.124	0.709431	3.91739e-18
YLR146W-A	YLR146W-A	600.267	607.419	685.116	663.864	739.327	723.443	759.82	731.677	720.181	716.36	759.646	643.912	646.965	635.711	674.271	0.709268	5.42698e-29
YOR271C	FSF1	1190.43	1251.48	1374.42	1393.87	1507.37	1494.23	1510.54	1478.73	1353.78	1397.32	1401.22	1228.01	1396.76	1143.32	1155.35	0.709248	1.4965e-26
YDR075W	PPH3	332.79	322.032	324.501	346.63	432.437	401.175	416.309	399.796	389.122	380.071	331.456	348.679	310.298	381.106	331.453	0.70903	4.49609e-25
YAL051W	OAF1	419.876	428.636	451.685	466.665	449.669	442.704	445.882	424.142	431.905	451.801	401.162	413.58	405.854	398.72	392.062	0.708969	1.91731e-33
YOR295W	UAF30	453.31	464.17	449.068	438.493	504.646	491.709	577.827	494.619	524.602	505.83	449.529	449.211	422.507	417.936	397.744	0.708682	7.57785e-26
YGR057C	LST7	426.096	408.648	448.021	400.523	489.876	479.25	498.205	502.307	462.464	472.295	442.416	433.94	409.97	408.328	420.472	0.708401	9.40474e-29
YPR035W	GLN1	587.826	702.918	765.195	771.65	727.84	770.787	739.346	731.677	766.02	832.804	808.013	619.733	640.996	634.11	664.801	0.708235	1.21507e-25
YBL076C	ILS1	528.732	475.275	509.781	548.729	620.346	586.396	561.903	657.356	536.825	573.833	559.066	539.562	505.513	488.392	526.537	0.707958	2.37177e-27
YGR078C	PAC10	664.025	690.703	714.949	743.479	943.648	963.484	916.789	921.324	849.549	869.134	840.732	736.808	777.563	621.299	691.317	0.707277	6.81301e-22
YLR173W	TAG1	601.044	611.861	589.336	629.569	653.168	628.756	702.947	612.508	677.398	666.988	650.109	570.103	603.454	621.299	598.51	0.706989	1.66092e-32
YDL032W	YDL032W	871.631	968.317	1059.34	1015.39	1107.76	1044.05	1044.18	1103.28	1035.96	1064.76	985.833	967.14	983.579	771.82	928.069	0.706952	3.46346e-27
YBL081W	YBL081W	465.751	393.101	477.331	498.511	671.221	685.236	796.219	772.682	652.951	691.208	482.247	539.562	509.044	422.74	426.154	0.706567	6.15931e-16
YBR136W	MEC1	659.36	691.814	711.809	718.982	734.404	725.104	723.422	725.27	676.38	701.455	670.025	603.19	678.389	578.065	600.404	0.706455	1.63152e-29
YOR341W	RPA190	256.591	270.951	237.619	268.24	347.098	321.438	345.786	345.977	326.985	295.301	327.188	249.42	237.408	307.447	223.494	0.70598	5.77782e-21
YMR193C-A	YMR193C-A	533.398	489.711	472.62	498.511	571.933	505.829	621.051	515.121	551.086	569.176	476.557	460.664	441.935	456.367	520.855	0.705958	3.6971e-26
YLR057W	MNL2	446.312	467.502	441.217	474.014	512.852	506.659	489.106	527.935	498.117	455.527	412.542	411.034	431.302	384.309	418.578	0.705814	1.05535e-26
YPR159C-A	YPR159C-A	48.2079	61.075	73.2744	143.306	149.342	122.927	88.7215	106.356	104.92	106.196	51.2121	99.2591	65.534	51.2412	56.8206	0.705794	6.18286e-11
tG(GCC)P2	YNCP0023W	48.2079	61.075	73.2744	143.306	149.342	122.927	88.7215	106.356	104.92	106.196	51.2121	99.2591	65.534	51.2412	56.8206	0.705794	6.18286e-11
YNL199C	GCR2	948.608	1064.93	1123.72	1066.84	1181.61	1172.79	1157.93	1130.19	1133.75	1117.86	1022.82	974.775	1018.16	1064.86	1043.6	0.705623	7.08926e-31
YLR180W	SAM1	629.813	638.512	687.21	881.886	1014.22	1085.58	1116.98	1094.31	1064.48	1115.99	1002.9	885.696	859.279	626.103	632.602	0.705487	1.58233e-16
YPL102C	YPL102C	827.31	899.469	972.98	1001.92	1080.68	1029.93	953.187	970.017	895.388	939	899.057	913.693	856.706	760.611	795.488	0.705325	1.66239e-26
YNL151C	RPC31	318.017	302.044	303.042	318.459	397.973	403.666	377.635	370.324	392.178	338.152	338.569	324.501	301.706	313.852	285.997	0.705274	3.90761e-24
YNL245C	CWC25	427.651	501.926	461.629	510.759	541.572	514.135	480.006	481.805	512.378	530.982	534.882	453.029	451.571	400.322	460.247	0.705264	1.047e-27
YNL190W	YNL190W	975.822	892.806	1160.88	1164.82	1080.68	1044.88	1151.1	1102	1001.33	1004.21	1027.09	736.808	920.486	911.132	914.811	0.70521	7.07108e-24
YDR211W	GCD6	450.977	457.508	473.667	451.967	525.16	514.135	495.93	509.996	501.173	456.458	473.712	422.487	454.586	453.164	424.26	0.705073	1.36994e-30
YGR283C	UPA1	255.036	266.509	248.61	287.838	419.308	397.852	445.882	402.359	401.346	371.687	365.598	335.954	263.048	302.643	255.693	0.704573	2.64139e-17
YBL039C-A	YBL039C-A	253.48	256.515	316.65	352.754	512.031	495.862	459.532	427.986	421.719	383.798	347.104	337.226	320.183	337.872	306.831	0.704284	7.14386e-17
YNL001W	DOM34	171.838	162.126	163.297	172.703	199.397	183.56	177.443	185.803	208.822	172.336	179.242	171.795	135.936	171.338	166.674	0.704049	2.00302e-26
YHR089C	GAR1	387.219	407.537	413.477	478.913	573.574	599.685	555.078	572.784	509.322	500.241	532.037	479.752	421.21	385.91	314.407	0.704043	3.72551e-19
YJL109C	UTP10	344.453	287.608	287.34	341.731	413.564	387.055	395.834	415.173	400.327	372.619	368.443	325.773	306.164	342.675	357.97	0.703955	7.98667e-24
YLR318W	EST2	399.659	403.095	420.805	420.121	474.285	466.791	445.882	471.554	530.714	462.979	476.557	394.491	430.065	422.74	363.652	0.703879	2.6269e-26
YNL263C	YIF1	952.496	1057.15	1078.7	1107.26	1092.99	1044.05	1076.03	1100.72	1058.37	1074.07	1032.78	927.691	1032.46	938.354	1022.77	0.703396	5.99272e-33
YBR181C	RPS6B	410.545	431.967	437.03	434.819	455.413	377.088	445.882	402.359	444.129	462.048	384.091	402.127	352.44	403.524	384.486	0.703076	6.57835e-29
YNL255C	GIS2	607.265	669.605	701.864	635.693	781.997	769.126	800.768	748.336	773.151	729.402	679.983	640.094	676.094	658.129	596.616	0.702826	1.49966e-26
YML113W	DAT1	1068.35	1262.59	1352.96	1320.38	1582.87	1686.93	1433.19	1433.88	1369.06	1443.9	1285.99	1158.02	1219.84	847.081	1018.98	0.702674	8.28154e-20
YBR249C	ARO4	443.202	415.31	417.664	449.517	482.491	517.457	552.803	597.131	493.024	496.515	482.247	421.215	403.043	424.341	388.274	0.70227	5.11774e-23
YCL057C-A	MIC10	926.836	897.248	1037.36	1017.84	1066.73	984.248	1105.61	1128.91	1079.76	1156.05	1010.02	970.957	1062.44	832.669	933.751	0.702238	3.32389e-27
YNR024W	MPP6	252.703	255.405	297.285	265.791	335.61	321.438	282.089	338.289	297.444	288.78	263.173	278.689	225.962	261.01	259.481	0.702112	2.57358e-24
YLR196W	PWP1	316.462	258.736	293.621	362.553	428.334	402.836	382.185	397.233	412.551	392.182	408.274	369.04	317.931	328.264	329.559	0.702004	5.40649e-22
YPL107W	DPC25	680.354	694.035	709.192	723.881	776.253	795.705	737.071	752.18	704.902	696.798	718.392	655.364	665.724	648.521	661.013	0.702	1.25766e-31
YHR064C	SSZ1	775.215	849.498	994.439	974.974	989.599	960.992	905.414	891.852	877.052	999.551	847.845	745.716	837.943	706.167	871.249	0.701166	2.39844e-25
YLR018C	POM34	732.45	801.749	837.422	859.839	970.726	869.627	821.243	876.475	778.244	885.902	805.168	805.526	810.29	661.331	732.985	0.701143	5.53336e-27
YPL252C	YAH1	1161.66	1319.22	1356.1	1433.06	1501.63	1619.65	1556.04	1646.59	1473.98	1631.14	1381.3	1338.73	1395.39	1056.85	1094.74	0.700834	1.77056e-22
YFR047C	BNA6	729.339	698.476	709.192	755.727	730.301	724.274	680.198	781.652	726.293	769.458	745.421	676.998	687.108	677.344	643.967	0.700697	2.65536e-33
YBR266C	SLM6	545.838	661.831	640.105	641.817	827.128	820.622	757.545	772.682	757.871	707.045	635.884	679.543	606.369	563.653	501.915	0.700073	2.32259e-21
